# Supplementary material for: Histone Methylation Is Required for Virulence, Conidiation, and Multi-Stress Resistance of Alternaria alternata
Source: Front Microbiol. 2022 Jun 16;13:924476. doi: 10.3389/fmicb.2022.924476 (PMC9245015; doi:10.3389/fmicb.2022.924476)
Supplement: Supplementary file 2 [file Table_1.XLSX]

## Sheet: Table 1
Supplementary_Table 1. Primers used in this study
P1(AaDot1)	tggtgactattgagcacCGAGACGGGTTGGGAGTA
P2(AaDot1)	taatcacgtatactcacCGGGAGCAAACATGACG
P3(AaDot1)	tgcatagtaccgagaaactagCGTCGCAAAAGCCTACAAAT
P4(AaDot1)	ttttatgtttagatccactagAAAAAAAACACGCCCCTCAC
P1(AaHMT1)	tggtgactattgagcacTTTTGCAGCCGTTGCT
P2(AaHMT1)	taatcacgtatactcacGTTGCCTTTGGTGGGG
P3(AaHMT1)	tgcatagtaccgagaaactagGACAGCACAAGCGAAAAGTT
P4(AaHMT1)	ttttatgtttagatccactagTGTTGAAGAGGGTGAGGGAG
P1(AaHnrnp)	tggtgactattgagcacTCAACCGTGAAGATGG
P2(AaHnrnp)	taatcacgtatactcacACAAAAGTGAGGGAAC
P3(AaHnrnp)	tgcatagtaccgagaaactagTTGGTGTCTTGCGTGT
P4(AaHnrnp)	ttttatgtttagatccactagATTGGGAGGGTATCTT
P1(AaSet1)	tggtgactattgagcacCTACACATTTCCACAC
P2(AaSet1)	taatcacgtatactcacGCTTATTACTAGCACG
P3(AaSet1)	tgcatagtaccgagaaactagGCAGGGGATTGGGTGCGTTT
P4(AaSet1)	ttttatgtttagatccactagCGGGCCGAGCCAGTTGAGTT
P1(AaSet2)	tggtgactattgagcacTTCGTTTTTCGGGCAA
P2(AaSet2)	taatcacgtatactcacGGAGGGTCGTGGGGTT
P3(AaSet2)	tgcatagtaccgagaaactagTGAAGAGGAGGTAAGCAAGC
P4(AaSet2)	ttttatgtttagatccactagTCTGTGGAGTCAGGAAACGA
P1(AaGhd2)	tggtgactattgagcacTGGAGCGGAGTAGATA
P2(AaGhd2)	taatcacgtatactcacAGTTGCAGCCTCGTAA
P3(AaGhd2)	tgcatagtaccgagaaactagGCCTATGGCTATCTCT
P4(AaGhd2)	ttttatgtttagatccactagGCTTCTGTTCCTTTTC
P5	GGAGGTCAACAATGAATGCCTA
P6	GGATTACCTCTAAACAAGTGTACC
P7(AaDot1)	CCCCCCCAACCATTCTTT
P8(AaDot1)	TCGCCTCGCTCCAGTCAA
P9(AaDot1)	GGCAAACTGTGATGGACG
P10(AaDot1)	GGGTGGTGGTAATGGAGG
P11(AaDot1)	TCGTGAAGAAAGCACCCGC
P12(AaDot1)	CTTTCTGAAGGCGGCGTTT
P7(AaHMT1)	CGGGAGAATAACGGGTA
P8(AaHMT1)	AGGACATTGTTGGAGCC
P9(AaHMT1)	ACCTATTGCATCTCCCGCC
P10(AaHMT1)	CTAGCCATTCGATCCGCCC
P11(AaHMT1)	TACTATTTGAACTTGGGG
P12(AaHMT1)	GCTTGAGGTACATGTCTC
P7(AaHnrnp)	GATACACCAACACCCTAC
P8(AaHnrnp)	TCCATACAAGCCAACCAC
P9(AaHnrnp)	GCAAGACCTGCCTGAAAC
P10(AaHnrnp)	GCCAACAGCGAAGACCAC
P11(AaHnrnp)	GTCCAGATACACGCAGAG
P12(AaHnrnp)	AGAGCAAGAAGTAGCCCA
P7(AaSet1)	ATGGCACGGGAACTTTTA
P8(AaSet1)	TTGGCGACCTCGTATTGG
P9(AaSet1)	CACTACATGGCGTGATTT
P10(AaSet1)	TACTTGGCTTCCCTGAGA
P11(AaSet1)	CAACTCGGATTCACCCAAC
P12(AaSet1)	CTGCCCTCTGCTTCTTTTC
P7(AaSet2)	CTTTTCACATTTCACACCG
P8(AaSet2)	CTCCATACAAGCCAACCAC
P9(AaSet2)	CGGATTTCGGCTCCAACAA
P10(AaSet2)	TATGCCCCGTCACCGCTTC
P11(AaSet2)	GAGATCGTAGGTGGTGAT
P12(AaSet2)	TCTTGTTTCGAGTAATGC
P7(AaGhd2)	CTTCCGTAGGGTCGTCTT
P8(AaGhd2)	CACAGTTTGCCAGTGATA
P9(AaGhd2)	ACTGGCAAACTGTGATGGAC
P10(AaGhd2)	AGAGAGCGACACCTGTAGAA
P11(AaGhd2)	CAAGTCAAGAATGGGTGGT
P12(AaGhd2)	GGTAGTTTGCCGAGTAGGT

## Sheet: Table 2
Supplementary_Table 2. HMTs amino acid sequence information of different species
Accession	Gene	species
OWY53098.1	AaDot1	A. alternata
ETS01612.1	TrDot1	T. reesei
NP_010728.1	ScDot1	S. cerevisiae
XP_014533181.1	PdDot1	P. digitatum
XP_011318505.1	FgDot1	F. graminearum
XP_657695.1	AnDot1	A. nidulans
XP_018389004.1	AaHnrnp	A. alternata
XP_006968254.1	TrPRMT1	T. reesei
XP_014531077.1	PdPRMT1	P. digitatum
XP_003713607.1	MoPRMT1	M. oryzae
XP_011316901.1	FgPRMT1	F. graminearum
XP_001556700.1	BcPRMT1	B. cinerea
CBF74424.1	AnPRMT1	A. nidulans
XP_038791792.1	AbPRMT1	A. brassicicola
NP_009590.1	ScPRMT1	S. cerevisiae
OWY46770.1	AaHMT1	A. alternata
XP_006963132.1	TrPRMT1（2）	T. reesei
XP_014536397.1	PdPRMT1（2）	P. digitatum
XP_003717805.1	MoPRMT1（2）	M. oryzae
XP_011325695.1	FgPRMT1（2）	F. graminearum
XP_001548181.1	BcPRMT1（2）	B. cinerea
AAR27791.1	AnPRMT1（2）	A. nidulans
XP_038789807.1	AbPRMT1（2）	A. brassicicola
XP_018386414.1	AaSet1	A. alternata
XP_006969112.1	TrSet1	T. reesei
NP_011987.1	ScSet1	S. cerevisiae
XP_014530965.1	PdSet1	P. digitatum
XP_003715029.1	MoSet1	M. oryzae
XP_011327217.1	FgSet1	F. graminearum
XP_024549479.1	BcSet1	B. cinerea
XP_663399.1	AnSet1	A. nidulans
XP_038784516.1	AbSet1	A. brassicicola
XP_018383104.1	AaSet2	A. alternata
XP_006968000.1	TrSet2	T. reesei
NP_012367.2	ScSet2	S. cerevisiae
XP_014537043.1	PdSet2	P. digitatum
XP_003714647.1	MoSet2	M. oryzae
XP_011324108.1	FgSet2	F. graminearum
XP_001546822.1	BcSet2	B. cinerea
XP_682094.1	AnSet2	A. nidulans
XP_038789612.1	AbSet2	A. brassicicola
NP_012077.1	ScSet5	S. cerevisiae
OWY48427.1	AaSkb1	A. alternata
XP_038787038.1	AbHSL7	A. burnsii
KAF4001473.1	ScHSL7	S. cerevisiae
KAG7411283.1	FoSkb1	F. oxysporum
ELQ39720.1	PoSkb1	P. oryzae
EMR88296.1	BcSkb1	B. cinerea
GFG20866.1	AuSkb1	A. udagawae

## Sheet: Table 3
Supplementary_Table 3. HDMs amino acid sequence information of different species
Accession	Gene	species
OWY46180.1	AaGhd2	A. alternata
KAG9193397.1	ApJARID1	A. panax
XP_018665181.1	TgJARID1	T. gamsii
XP_038790331.1	AbJARID1	A. brassicicola
RGP76431.1	FlJARID1	F. longipes
XP_681480.1	AnJARID1	A. nidulans
XP_003712359.1	MoJARID1	M. oryzae
XP_014533884.1	PdJARID1	P. digitatum
KAF4000467.1	ScJhd2	S. cerevisiae
OWY51846.1	AaJhd1	A. alternata
XP_038789576.1	AbJHDM3_JMJD2	A. brassicicola
CBF88234.1	AnJHDM3_JMJD2	A. nidulans
XP_011317370.1	FgJHDM3_JMJD2	F. graminearum
XP_001558615.1	BcJHDM3_JMJD2	B. cinerea
XP_003709798.1	MoJHDM3_JMJD2	M. oryzae
XP_014536145.1	PdJHDM3_JMJD2	P. digitatum
XP_006966035.1	TrJHDM3_JMJD2	T. reesei
OWY51278.1	AaRph1	A. alternata
KAF3067778.1	TlRph1	T. lentiforme
KZV11945.1	ScRph1	S. cerevisiae
XP_018380943.1	AaCyc8	A. alternata
XP_014536047.1	PdCyc8	P. digitatum
XP_001545282.2	BcCyc8	B. cinerea
XP_022389178.1	AbCyc8	A. bombycis

## Sheet: Table 4
Supplementary_Table 4. Statistical table of transcriptome data
Name	Raw Reads	Clean Reads	Clean Reads Rate (%)	Adapter Polluted Reads Rate (%)	Clean Q30 Bases Rate (%)
Z7-PDB-1	45617828	44086552	96.64	2.68	95.21
Z7-PDB-2	48622234	46614518	95.87	3.48	95.15
Z7-PDB-3	46577128	44952060	96.51	2.92	95.33
Z7-Citrus-1	48123856	45897642	95.37	4.05	95.31
Z7-Citrus-2	48803780	46489534	95.26	4.25	95.29
Z7-Citrus-3	49807502	47624290	95.62	3.74	95.13
SET1-PDB-1	47135386	45112170	95.71	3.72	95.03
SET1-PDB-2	49462346	47682918	96.4	2.91	95.17
SET1-PDB-3	48358114	46446406	96.05	3.36	95.28
SET1-Citrus-1	46706146	44933130	96.2	2.83	95.19
SET1-Citrus-2	46836282	45317472	96.76	2.49	95.05
SET1-Citrus-3	46826306	44646390	95.34	4.01	95.11
SET2-PDB-1	46815314	44840616	95.78	3.63	95.1
SET2-PDB-2	49405938	46486584	94.09	5.21	95.3
SET2-PDB-3	49163172	47055504	95.71	3.59	95.28
SET2-Citrus-1	49384612	47393420	95.97	3.3	95.24
SET2-Citrus-2	48604772	46856814	96.4	2.86	95.14
SET2-Citrus-3	47211436	45219814	95.78	3.45	95.31

## Sheet: Table 5
Supplementary_Table 5. DEGs statistical analysis of differential genes
Than combination	Comparative combination interpretation	Number of up-regulated genes	Number of down-regulated genes	Total
SET1	Comparative analysis of Δ AaSet1 and WT under PDB culture condition	1700	915	2615
SET1-Citrus	Comparative analysis of Δ AaSet1 and WT (same condition) under citrus leaf induction	1873	881	2754
SET1-Citrus-P	Comparative analysis of Δ AaSet1 and WT (PDB) under citrus leaf induction	2077	1111	3188
SET2	Comparative analysis of Δ AaSet2 and WT under PDB culture condition	1880	2600	4480
SET2-Citrus	Comparative analysis of Δ AaSet2 and WT (same condition) under citrus leaf induction	1917	2727	4644
SET2-Citrus-P	Comparative analysis of Δ AaSet2 and WT (PDB) under citrus leaf induction	1880	2662	4542

## Sheet: Table 6
Supplementary_Table 6. Differentially expressed genes in ΔAaset1 during asexual development
Gene ID	lo2FoldChange	FDR	NR annotations	seed_ortholog	description	preferred_name	PFAMs
>AALT_g5562	-5.3655	1.18764e-46	Uvi-1 [Alternaria alternata]	5022.CBX98951	-	-	-
>AALT_g7940	-4.88654	2.6592e-28	hypothetical protein AALT_g7940 [Alternaria alternata]
>AALT_g6880	-4.59732	0.00214968	hypothetical protein AALT_g6880 [Alternaria alternata]
>AALT_g11196	-4.57553	9.96898e-28	hypothetical protein AALT_g11196 [Alternaria alternata]	36651.K9GG32	-	-	-
>AALT_g9187	-4.41844	2.74369e-08	hypothetical protein CC77DRAFT_1099016 [Alternaria alternata]
>AALT_g7939	-4.18395	5.97856e-13	cutinase [Alternaria alternata]
>AALT_g408	-3.9739	0.000307595	FAD/FMN-dependent oxygenase/oxidase [Alternaria alternata]	53485.EFQ86428	Belongs to the oxygen-dependent FAD-linked oxidoreductase family	-	BBE,FAD_binding_4
>AALT_g6795	-3.84736	0.0006129	hypothetical protein AALT_g6795 [Alternaria alternata]
>AALT_g10581	-3.79918	1.24735e-09	2OG-Fe(II) oxygenase [Alternaria alternata]	45151.EDU45344	Belongs to the iron ascorbate-dependent oxidoreductase family	-	2OG-FeII_Oxy,DIOX_N
>AALT_g1025	-3.7635	6.5947e-05	alpha-1,2-mannosyltransferase [Alternaria alternata]	53485.EFQ96204	Protein of unknown function (DUF3445)	-	DUF3445
>AALT_g11970	-3.71838	4.95125e-14	hypothetical protein AALT_g11970 [Alternaria alternata]	45151.EDU44832	-	-	-
>AALT_g3403	-3.64713	2.67841e-15	hypothetical protein CC77DRAFT_1018331 [Alternaria alternata]	101162.XP_007692013.1	-	-	-
>AALT_g6909	-3.63262	0.0357035	hypothetical protein AALT_g6909 [Alternaria alternata]
>AALT_g11468	-3.57755	1.4918e-21	cell wall protein [Alternaria alternata]	5017.XP_007719029.1	cell wall protein	-	-
>AALT_g11452	-3.4905	2.72677e-05	glycoside hydrolase [Alternaria alternata]	5017.XP_007717561.1	hydrolase family 10 protein	-	Glyco_hydro_10
>AALT_g8041	-3.42455	1.32695e-09	prokaryotic phospholipase A2-like protein [Alternaria alternata]	51453.EGR45704	Prokaryotic phospholipase A2	-	Phospholip_A2_3
>AALT_g11553	-3.41576	1.2624e-13	uncharacterized protein AALT_g11553 [Alternaria alternata]	5127.CCT72883	-	-	-
>AALT_g2569	-3.40221	0.00688453	hypothetical protein AALT_g2569 [Alternaria alternata]
>AALT_g3404	-3.39414	1.71173e-12	hypothetical protein AA0111_g2805 [Alternaria arborescens]	101162.XP_007692014.1	-	-	-
>AALT_g9154	-3.34571	1.30224e-09	hypothetical protein AALT_g9154 [Alternaria alternata]	13684.SNOT_13486	-	-	-
>AALT_g3114	-3.33775	1.01689e-34	hypothetical protein CC77DRAFT_1092557 [Alternaria alternata]
>AALT_g1452	-3.32165	8.21954e-09	Asp f 13-like protein [Alternaria alternata]	13684.SNOT_13722	Cerato-platanin	-	Cerato-platanin
>AALT_g8746	-3.31999	6.05842e-07	MFS general substrate transporter [Alternaria alternata]	5022.CBX94089	Fungal trichothecene efflux pump (TRI12)	-	MFS_1,TRI12
>AALT_g6655	-3.31144	5.49331e-06	short-chain dehydrogenase/reductase SDR [Alternaria alternata]	1182553.XP_007742162.1	Enoyl-(Acyl carrier protein) reductase	-	adh_short_C2
>AALT_g3643	-3.28485	0.00906455	ethanolamine utilization protein [Alternaria alternata]	45151.EDU48289	Ethanolamine utilisation protein EutQ	-	Cupin_3,EutQ
>AALT_g11552	-3.13313	6.05032e-17	hypothetical protein AALT_g11552 [Alternaria alternata]	53485.EFQ96371	GTPase activity	-	Ras
>AALT_g11398	-3.07466	2.85264e-07	hypothetical protein CUC08_Gglean013459 [Alternaria sp. MG1]	13684.SNOT_03054	IgE-binding protein	-	-
>AALT_g5797	-3.0703	3.557e-12	sucrose-6-phosphate hydrolase [Alternaria alternata]	5017.XP_007706260.1	Belongs to the glycosyl hydrolase 32 family	-	Glyco_hydro_32C,Glyco_hydro_32N
>AALT_g11438	-3.06359	6.05147e-05	hypothetical protein AA0114_g2693 [Alternaria tenuissima]	36630.CADNFIAP00005023	CrtC N-terminal lipocalin domain	-	Lipocalin_9
>AALT_g2623	-3.00306	1.07579e-07	hypothetical protein CC77DRAFT_1021844 [Alternaria alternata]	5016.M2SU40	-	-	SET
>AALT_g11212	-2.99252	0.0124282	hypothetical protein AA0111_g8306 [Alternaria arborescens]
>AALT_g5486	-2.9817	4.09839e-12	beta-flanking protein [Alternaria alternata]
>AALT_g9466	-2.9444	7.32946e-15	HET-like protein [Alternaria alternata]	5518.FGSG_13822P0	Heterokaryon incompatibility protein (HET)	-	HET
>AALT_g7900	-2.90532	2.85549e-29	hypothetical protein CC77DRAFT_987228 [Alternaria alternata]	53485.EFQ92341	-	-	-
>AALT_g11506	-2.87927	1.80708e-05	hypothetical protein CC77DRAFT_1016539 [Alternaria alternata]	45151.EDU45113	Peptidase A4 family	-	Peptidase_A4
>AALT_g2286	-2.87908	8.98953e-07	glucose/galactose transporter [Alternaria alternata]	45151.EDU44402	Major Facilitator Superfamily	-	MFS_1
>AALT_g1970	-2.86116	3.25334e-06	acid protease [Alternaria alternata]	45130.XP_007697022.1	Belongs to the peptidase A1 family	-	Asp
>AALT_g703	-2.79561	3.84965e-10	carboxypeptidase S1 [Alternaria sp. MG1]	45151.EDU44933	Belongs to the peptidase S10 family	-	Peptidase_S10
>AALT_g5491	-2.7556	1.20119e-11	hypothetical protein AALT_g5491 [Alternaria alternata]
>AALT_g3840	-2.73952	0.000287083	putative glutamate carboxypeptidase [Alternaria alternata]	45130.XP_007700013.1	Transferrin receptor-like dimerisation domain	-	PA,Peptidase_M28,TFR_dimer
>AALT_g6685	-2.73344	7.24459e-06	Urea active transporter [Alternaria gaisen]	101162.XP_007689524.1	Belongs to the sodium solute symporter (SSF) (TC 2.A.21) family	-	SSF
>AALT_g10877	-2.71246	2.55308e-11	amidase [Alternaria alternata]	45130.XP_007697214.1	Amidase	-	Amidase
>AALT_g3974	-2.71226	0.000264793	organic solute transporter Ostalpha-like protein [Alternaria alternata]	101162.XP_007689843.1	Organic solute transporter Ostalpha	-	Solute_trans_a
>AALT_g11195	-2.70494	1.55442e-09	putative cas1-like protein 1 protein [Alternaria alternata]	5022.CBX98698	Protein of unknown function (DUF3129)	-	DUF3129
>AALT_g9752	-2.69116	2.85309e-05	polyamine oxidase [Alternaria alternata]	93612.XP_008025244.1	amine oxidase	-	Amino_oxidase
>AALT_g3144	-2.68152	1.69379e-20	beta-lactamase/transpeptidase-like protein [Alternaria alternata]	53485.EFQ89462	Beta-lactamase	-	Beta-lactamase
>AALT_g8615	-2.63719	0.000165816	kynureninase [Alternaria alternata]	101162.XP_007683912.1	Catalyzes the cleavage of L-kynurenine (L-Kyn) and L-3- hydroxykynurenine (L-3OHKyn) into anthranilic acid (AA) and 3- hydroxyanthranilic acid (3-OHAA), respectively	BNA5	Aminotran_5
>AALT_g4862	-2.62592	1.12711e-06	mannitol 1-phosphate dehydrogenase [Alternaria alternata]	93612.XP_008029921.1	salicylate	-	FAD_binding_3
>AALT_g9261	-2.59559	3.70754e-08	plastidic glucose transporter 4 [Alternaria alternata]	53485.EFQ94842	Belongs to the major facilitator superfamily. Sugar transporter (TC 2.A.1.1) family	HXT4	Sugar_tr
>AALT_g8614	-2.5379	0.00200636	indoleamine 2,3-dioxygenase beta type [Alternaria alternata]	101162.XP_007683841.1	Indoleamine 2,3-dioxygenase	-	IDO
>AALT_g11230	-2.53532	3.68709e-09	putative glucose dehydrogenase [Alternaria alternata]	264951.V5FSE9	Belongs to the GMC oxidoreductase family	-	GMC_oxred_C,GMC_oxred_N
>AALT_g11288	-2.52319	0.0373811	glycoside hydrolase [Alternaria alternata]	5022.CBX96933	Belongs to the oxygen-dependent FAD-linked oxidoreductase family	-	BBE,FAD_binding_4
>AALT_g9107	-2.50401	4.0686e-05	cytochrome P450 monooxygenase-like protein [Alternaria alternata]	5022.CBX94326	Cytochrome P450	-	p450
>AALT_g10213	-2.49954	0.0123226	acyl-CoA dehydrogenase family member 11 [Alternaria sp. MG1]	45151.EDU43328	Acyl-CoA dehydrogenase, C-terminal domain	-	Acyl-CoA_dh_1,Acyl-CoA_dh_M,Acyl-CoA_dh_N
>AALT_g7950	-2.4734	1.27983e-11	hypothetical protein CC77DRAFT_1094072 [Alternaria alternata]
>AALT_g3457	-2.46786	1.09646e-10	PRTase-like protein [Alternaria alternata]	101162.XP_007688751.1	Uracil phosphoribosyltransferase	-	UPRTase
>AALT_g6474	-2.44832	5.06235e-06	serine threonine protein kinase [Alternaria alternata]	53485.EFQ93743	Altered inheritance of mitochondria protein 6	AIM6	-
>AALT_g873	-2.41672	8.10076e-17	cytochrome P450 [Alternaria alternata]	13684.SNOT_10960	Cytochrome P450	-	p450
>AALT_g8414	-2.41059	5.25099e-06	necrosis-and ethylene-inducing protein-like protein 1 precursor [Alternaria alternata]	101162.XP_007688079.1	Necrosis inducing protein (NPP1)	-	NPP1
>AALT_g2134	-2.40194	5.02015e-09	signal transduction protein [Alternaria alternata]	45130.XP_007696431.1	EXS family	SYG1	EXS,SPX
>AALT_g1754	-2.39855	5.57188e-06	DUF1688-like protein [Alternaria alternata]	45130.XP_007698593.1	Protein of unknown function (DUF1688)	-	DUF1688
>AALT_g9262	-2.39564	0.00754637	neuraminidase [Alternaria alternata]	5016.M2UGP7	Glycoside hydrolase family 93 protein	-	-
>AALT_g9848	-2.37938	0.000700112	glycosyltransferase family 1 protein [Alternaria alternata]	45151.EDU47637	btb poz domain protein	-	-
>AALT_g11174	-2.37845	3.58115e-11	hypothetical protein AALT_g11174 [Alternaria alternata]
>AALT_g277	-2.37284	4.10766e-06	hypothetical protein AALT_g277 [Alternaria alternata]	45151.EDU49668	-	-	-
>AALT_g10997	-2.36762	0.0278174	hypothetical protein AALT_g10997 [Alternaria alternata]
>AALT_g7482	-2.36168	2.60323e-05	UDP-glucose 4-epimerase [Alternaria alternata]	5016.M2T0K3	RmlD substrate binding domain	-	Epimerase
>AALT_g6956	-2.35961	0.00195719	alpha/beta-hydrolase [Alternaria alternata]	5016.M2UEI9	alpha/beta hydrolase fold	-	Abhydrolase_3
>AALT_g1198	-2.35125	4.67264e-05	alpha/beta-hydrolase [Alternaria alternata]	93612.XP_008031046.1	Belongs to the type-B carboxylesterase lipase family	-	COesterase
>AALT_g10212	-2.35046	7.06291e-05	arylacetamide deacetylase [Alternaria alternata]	93612.XP_008025289.1	alpha/beta hydrolase fold	-	Abhydrolase_3
>AALT_g4228	-2.33689	6.59965e-10	kinase-like protein [Alternaria alternata]	53485.EFQ93967	Protein tyrosine kinase	-	Pkinase
>AALT_g6488	-2.31326	2.45495e-06	hypothetical protein CC77DRAFT_1065337 [Alternaria alternata]
>AALT_g3548	-2.30728	1.51879e-06	hypothetical protein CC77DRAFT_1057328 [Alternaria alternata]
>AALT_g5328	-2.28847	5.04204e-11	putative glucose transporter rco-3 [Alternaria arborescens]	45130.XP_007701233.1	Belongs to the major facilitator superfamily. Sugar transporter (TC 2.A.1.1) family	SNF3	Sugar_tr
>AALT_g8309	-2.28111	1.28639e-05	hypothetical protein CC77DRAFT_1040935 [Alternaria alternata]	5016.M2SZA1	Amidohydrolase	-	Acetyltransf_10,Amidohydro_2
>AALT_g10323	-2.27675	0.0097909	hypothetical protein AALT_g10323 [Alternaria alternata]	140110.NechaP88108	-	-	-
>AALT_g10957	-2.26237	5.56064e-07	hypothetical protein AALT_g10957 [Alternaria alternata]	93612.XP_008027435.1	-	-	-
>AALT_g7994	-2.25506	1.85439e-07	glycosyl hydrolase family 16 [Alternaria alternata]	53485.EFQ93388	-	-	-
>AALT_g11446	-2.25478	0.0416749	pi-plc x-like protein [Alternaria alternata]
>AALT_g3946	-2.24906	0.000160828	fructose facilitator [Alternaria alternata]	5016.M2TFL2	Major Facilitator Superfamily	-	MFS_1
>AALT_g1156	-2.24829	0.000473037	polysaccharide export protein [Alternaria alternata]	45151.EDU50166	Cryptococcal mannosyltransferase 1	-	CAP59_mtransfer
>AALT_g3734	-2.23104	8.41262e-06	hypothetical protein CC77DRAFT_317326 [Alternaria alternata]	53485.EFQ96216	Protein of unknown function (DUF3455)	-	DUF3455
>AALT_g6711	-2.19572	7.82894e-10	copper amine oxidase-like protein [Alternaria alternata]	5022.CBY00782	amine oxidase	-	Cu_amine_oxid,Cu_amine_oxidN2,Cu_amine_oxidN3
>AALT_g4141	-2.19546	0.000478568	RmlC-like cupin [Alternaria alternata]	93612.XP_008024606.1	Belongs to the pirin family	-	Pirin
>AALT_g5815	-2.17929	1.70168e-07	nicotinate-nucleotide diphosphorylase [Alternaria alternata]	93612.XP_008022824.1	Involved in the catabolism of quinolinic acid (QA)	BNA6	QRPTase_C,QRPTase_N
>AALT_g8613	-2.17783	0.00599669	c6 zinc finger-like protein [Alternaria alternata]	5016.M2TIV5	Fungal specific transcription factor domain	-	Fungal_trans,Zn_clus
>AALT_g11934	-2.17516	2.00994e-09	hypothetical protein AALT_g11934 [Alternaria alternata]	45151.EDU47324	HNH endonuclease	-	HNH_2
>AALT_g6824	-2.16648	3.25401e-07	GTP cyclohydrolase-like protein II [Alternaria alternata]	45151.EDU40436	GTP cyclohydrolase N terminal	-	GTP_CH_N,GTP_cyclohydro2
>AALT_g1258	-2.16277	4.79036e-07	Aldehyde dehydrogenase [Alternaria arborescens]	5022.CBX94492	Belongs to the aldehyde dehydrogenase family	ALD2	Aldedh
>AALT_g9978	-2.16204	1.7928e-07	integral membrane protein [Alternaria alternata]	45130.XP_007701836.1	integral membrane protein	-	-
>AALT_g5530	-2.16145	0.000805238	pyrazinamidase/nicotinamidase-like protein [Alternaria alternata]	93612.XP_008025969.1	Saccharomyces cerevisiae YFR016C	-	SH3BGR
>AALT_g11211	-2.13991	0.000251771	tat pathway signal sequence [Alternaria alternata]	45151.EDU43127	Domain of unknown function (DUF3328)	-	DUF3328
>AALT_g435	-2.12516	2.40206e-07	putative mitochondrial 2-oxoglutarate/malate carrier protein [Alternaria arborescens]	53485.EFQ85396	Belongs to the mitochondrial carrier (TC 2.A.29) family	-	Mito_carr
>AALT_g5937	-2.12336	3.76842e-12	general substrate transporter [Alternaria alternata]	53485.EFQ86344	Belongs to the major facilitator superfamily. Sugar transporter (TC 2.A.1.1) family	-	Sugar_tr
>AALT_g5768	-2.1226	3.27594e-10	polyketide synthase PksE [Alternaria alternata]	45151.EDU47509	Uracil DNA glycosylase superfamily	thp1	UDG
>AALT_g6630	-2.11606	0.00481529	hypothetical protein AALT_g6630 [Alternaria alternata]	13684.SNOT_04779	-	-	-
>AALT_g9989	-2.11569	9.44503e-15	general substrate transporter [Alternaria alternata]	5017.XP_007716637.1	Belongs to the major facilitator superfamily. Sugar transporter (TC 2.A.1.1) family	-	Sugar_tr
>AALT_g5212	-2.10826	3.57182e-05	Uricase [Alternaria gaisen]	53485.EFQ90750	Catalyzes the oxidation of uric acid to 5- hydroxyisourate, which is further processed to form (S)-allantoin	-	Uricase
>AALT_g6940	-2.10544	3.47005e-14	hypothetical protein AALT_g6940 [Alternaria alternata]	45130.XP_007697394.1	Carbohydrate esterase family 1 protein	-	Esterase_phd
>AALT_g6640	-2.1025	4.05361e-07	hypothetical protein AALT_g6640 [Alternaria alternata]	140110.NechaP51141	-	-	-
>AALT_g7928	-2.09944	0.00445198	hypothetical protein CC77DRAFT_1019641 [Alternaria alternata]	5017.XP_007718413.1	cell wall protein	-	-
>AALT_g1986	-2.09334	7.61314e-16	NADH pyrophosphatase [Alternaria alternata]	5017.XP_007708765.1	NADH pyrophosphatase-like rudimentary NUDIX domain	NPY1	NUDIX,NUDIX-like,zf-NADH-PPase
>AALT_g7621	-2.08687	0.0426321	hypothetical protein AALT_g7621 [Alternaria alternata]
>AALT_g6908	-2.07246	0.0011779	meiosis protein mei2 [Alternaria alternata]	5016.M2UW36	RNA recognition motif 2	-	RRM_1,RRM_2
>AALT_g5003	-2.06523	3.15347e-10	acyl-CoA N-acyltransferase [Alternaria alternata]	45151.EDU45595	GNAT family acetyltransferase	-	Acetyltransf_1,Acetyltransf_7,Fungal_trans_2,Zn_clus
>AALT_g7565	-2.06351	0.000206855	aspartic-type endopeptidase [Alternaria alternata]	5017.XP_007707056.1	-	-	-
>AALT_g4993	-2.05977	4.84924e-07	NAD(P)-binding protein [Alternaria alternata]	45130.XP_007699111.1	Belongs to the short-chain dehydrogenases reductases (SDR) family	-	adh_short
>AALT_g177	-2.05751	0.00724168	hypothetical protein CC77DRAFT_202494 [Alternaria alternata]	93612.XP_008027034.1	GAL4-like Zn(II)2Cys6 (or C6 zinc) binuclear cluster DNA-binding domain	-	Fungal_trans_2,Zn_clus
>AALT_g8018	-2.05678	0.000304368	cutinase [Alternaria alternata]	5127.CCT72978	Cutinase	-	Cutinase
>AALT_g1395	-2.05444	1.54363e-05	pyruvate carboxylase subunit a [Alternaria alternata]	101162.XP_007685350.1	Allophanate hydrolase subunit 2	-	Biotin_carb_C,Biotin_carb_N,Biotin_lipoyl,CPSase_L_D2,CT_A_B,CT_C_D
>AALT_g4721	-2.05279	1.62065e-05	aspartic endopeptidase pep1 [Stemphylium lycopersici]	101162.XP_007688013.1	Belongs to the peptidase A1 family	pepA	Asp
>AALT_g4411	-2.04933	4.31193e-09	hypothetical protein CC77DRAFT_942347 [Alternaria alternata]	93612.XP_008023812.1	-	-	-
>AALT_g11453	-2.03757	0.0169956	UDP-Glycosyltransferase/glycogen phosphorylase [Alternaria alternata]	5017.XP_007717560.1	transferase	-	Glyco_transf_28,UDPGT
>AALT_g1343	-2.03737	0.0016131	peptidase s41 family protein [Alternaria alternata]	45130.XP_007699930.1	Peptidase family S41	-	Peptidase_S41
>AALT_g2490	-2.03495	2.67261e-11	hypothetical protein AALT_g2490 [Alternaria alternata]	101162.XP_007685296.1	-	-	-
>AALT_g11350	-2.03494	0.007311	major allergen Alt a 1 subunit [Alternaria alternata]	5022.CBX89958	Alternaria alternata allergen 1	-	AltA1
>AALT_g2540	-2.02723	6.90492e-05	histone acetyltransferase subunit (Yaf9) [Alternaria alternata]	5017.XP_007715971.1	-	-	-
>AALT_g7567	-2.01916	2.91784e-05	glycoside hydrolase [Alternaria alternata]	93612.XP_008031530.1	Glycosyl hydrolases family 16	-	Acyl_transf_3,Glyco_hydro_16
>AALT_g4207	-2.0138	0.007659	hypothetical protein CC77DRAFT_157132 [Alternaria alternata]	5017.XP_007713221.1	SANT SWI3, ADA2, N-CoR and TFIIIB'' DNA-binding domains	-	Myb_DNA-bind_6,Myb_DNA-binding
>AALT_g9246	-2.01356	4.99431e-08	xanthine dehydrogenase/oxidase [Alternaria alternata]	45151.EDU48956	Aldehyde oxidase and xanthine dehydrogenase, a/b hammerhead domain	-	Ald_Xan_dh_C,Ald_Xan_dh_C2,CO_deh_flav_C,FAD_binding_5,Fer2,Fer2_2
>AALT_g11339	-2.01307	1.3715e-05	hypothetical protein AA0111_g6075 [Alternaria arborescens]	53485.EFQ92148	Inositol-1-monophosphatase	-	Inositol_P
>AALT_g8650	-2.01082	3.95357e-07	Allantoicase [Alternaria alternata]	13684.SNOT_03186	Allantoicase repeat	DAL2	Allantoicase,Ureidogly_lyase
>AALT_g4979	-2.00805	9.6459e-06	MFS general substrate transporter [Alternaria alternata]	45130.XP_007699089.1	Sugar (and other) transporter	-	MFS_1
>AALT_g7949	-2.0048	1.38718e-08	hypothetical protein AALT_g7949 [Alternaria alternata]	5518.FGSG_13827P0	-	-	-
>AALT_g11242	-2.00336	0.000270809	cell filamentation protein Fic [Alternaria alternata]	101162.XP_007692393.1	-	-	-
>AALT_g11336	-1.99818	0.0210626	hypothetical protein AALT_g11336 [Alternaria alternata]	101162.XP_007690516.1	-	-	-
>AALT_g6822	-1.99789	3.08498e-10	PRTase-like protein [Alternaria alternata]	45130.XP_007697289.1	Uracil phosphoribosyltransferase	FUR1	UPRTase
>AALT_g3019	-1.997	0.00110539	putative serine carboxypeptidase [Alternaria arborescens]	5016.M2TG49	Belongs to the peptidase S10 family	-	Peptidase_S10
>AALT_g8358	-1.99644	2.72289e-10	cytochrome P450 [Alternaria alternata]	93612.XP_008025203.1	Belongs to the cytochrome P450 family	-	p450
>AALT_g10690	-1.99519	6.2605e-07	uncharacterized protein AALT_g10690 [Alternaria alternata]	710243.XP_007594469.1	-	-	-
>AALT_g6850	-1.99478	0.00224791	hypothetical protein AALT_g6850 [Alternaria alternata]
>AALT_g10651	-1.99326	0.000368549	alpha/beta-hydrolase [Alternaria alternata]	5465.ENH84801	Belongs to the peptidase S10 family	-	Peptidase_S10
>AALT_g3975	-1.98848	0.0121775	hypothetical protein AALT_g3975 [Alternaria alternata]
>AALT_g7894	-1.98316	4.58757e-08	serine/threonine kinase 16 [Alternaria alternata]	93612.XP_008023611.1	Belongs to the protein kinase superfamily	ENV7	Pkinase
>AALT_g3654	-1.97473	2.69711e-07	choline transport protein [Alternaria alternata]	45151.EDU48275	Amino acid permease	HNM1	AA_permease_2
>AALT_g9260	-1.97409	3.22503e-06	ent-kaurene oxidase [Alternaria alternata]	45151.EDU46038	Belongs to the cytochrome P450 family	-	p450
>AALT_g5760	-1.97392	6.90173e-07	Clavaminate synthase-like protein [Alternaria alternata]	45151.EDU47546	clavaminate synthase-like protein	-	2OG-FeII_Oxy,DIOX_N
>AALT_g4502	-1.95649	1.1108e-05	polyamine transporter TPO5 [Alternaria alternata]	45130.XP_007705083.1	Amino acid permease	-	AA_permease_2
>AALT_g817	-1.9469	0.00060584	putative secreted protein [Alternaria tenuissima]	13684.SNOT_06181	Tat pathway signal sequence	-	-
>AALT_g7995	-1.94541	0.00233652	TPR repeat [Alternaria alternata]	65672.G4U1Z8	phosphatidylglycerol acyl-chain remodeling	-	DUF676,NACHT,NB-ARC,TPR_10,TPR_12,WD40
>AALT_g6562	-1.94303	1.37339e-10	acyl-coenzyme A thioesteras-like protein 13 [Alternaria alternata]	5022.CBX91138	Thioesterase superfamily	-	4HBT
>AALT_g10692	-1.93385	0.000914557	integral membrane protein [Alternaria alternata]	93612.XP_008027125.1	N-Acetylglucosaminyltransferase-IV (GnT-IV) conserved region	-	Glyco_transf_54
>AALT_g2973	-1.93299	3.87435e-07	4-amino-5-hydroxymethyl-2-methylpyrimidine phosphate synthase-like [Alternaria alternata]	225117.XP_009350636.1	thiamine diphosphate biosynthetic process	nmt1	NMT1
>AALT_g6295	-1.92285	0.000393781	hypothetical protein CC77DRAFT_1057964 [Alternaria alternata]	53485.EFQ96449	-	-	-
>AALT_g9892	-1.92093	0.00272546	hypothetical protein CC77DRAFT_947073 [Alternaria alternata]	45151.EDU47405	-	-	-
>AALT_g6314	-1.91668	0.000171951	guanine deaminase [Alternaria alternata]	101162.XP_007686328.1	Amidohydrolase family	-	Amidohydro_1
>AALT_g1086	-1.91219	0.0145894	DUF221-like protein [Alternaria alternata]	93612.XP_008030853.1	Late exocytosis, associated with Golgi transport	-	PHM7_cyt,RSN1_7TM,RSN1_TM
>AALT_g8504	-1.90803	8.59172e-06	hypothetical protein AALT_g8504 [Alternaria alternata]	61459.XP_007778041.1	Putative lipopolysaccharide-modifying enzyme.	-	Glyco_transf_90
>AALT_g2564	-1.90046	4.11589e-11	Nitroreductase [Alternaria alternata]	53485.EFQ94035	Nitroreductase family	HBN1	Nitroreductase
>AALT_g1247	-1.9	1.30623e-07	sequence-specific DNA binding protein [Alternaria alternata]	45151.EDU49972	-	-	bZIP_2
>AALT_g7862	-1.88755	9.21314e-05	aromatic amino acid aminotransferase 1 [Alternaria alternata]	45151.EDU50486	Alanine-glyoxylate amino-transferase	ARO8	Aminotran_1_2
>AALT_g4218	-1.88587	2.07569e-08	Thi4-like protein [Alternaria alternata]	53485.EFQ93956	Involved in biosynthesis of the thiamine precursor thiazole. Catalyzes the conversion of NAD and glycine to adenosine diphosphate 5-(2-hydroxyethyl)-4-methylthiazole-2-carboxylic acid (ADT), an adenylated thiazole intermediate. The reaction includes an iron-dependent sulfide transfer from a conserved cysteine residue of the protein to a thiazole intermediate. The enzyme can only undergo a single …	THI4	Thi4
>AALT_g5951	-1.87783	2.47366e-09	protein of unknown function DUF2013 [Alternaria alternata]	101162.XP_007687100.1	Protein of unknown function (DUF2013)	LDB17	DUF2013
>AALT_g10205	-1.87754	3.19104e-05	sirq protein [Alternaria alternata]	93612.XP_008025295.1	-	-	-
>AALT_g10417	-1.87176	9.61667e-10	galactose oxidase [Alternaria alternata]	45151.EDU47099	copper radical oxidase	-	DUF1929,Glyoxal_oxid_N,WSC
>AALT_g10145	-1.86973	6.83625e-08	hypothetical protein AA0111_g8224 [Alternaria arborescens]	53485.EFQ94508	Converts proline to delta-1-pyrroline-5-carboxylate	PUT1	Pro_dh
>AALT_g1030	-1.86949	1.0726e-05	alpha/beta-hydrolase [Alternaria alternata]	13684.SNOT_13782	alpha/beta hydrolase fold	-	Abhydrolase_1
>AALT_g8011	-1.86887	9.00989e-07	glutathione s-transferase like protein [Alternaria alternata]	53485.EFQ86300	Class II Aldolase and Adducin N-terminal domain	-	Aldolase_II
>AALT_g9094	-1.86294	4.16108e-12	hypothetical protein AALT_g9094 [Alternaria alternata]
>AALT_g3174	-1.85623	0.00169085	concanavalin A-like lectin/glucanase [Alternaria alternata]	5017.XP_007710204.1	Glycoside hydrolase family 16 protein	-	Glyco_hydro_16
>AALT_g6994	-1.85519	6.46298e-10	integral membrane protein [Alternaria alternata]	93612.XP_008022929.1	Protein of unknown function (Ytp1)	-	DUF2427,Ytp1
>AALT_g7566	-1.84775	0.00200802	N-acetylglucosaminyltransferas-like protein [Alternaria alternata]	93612.XP_008031531.1	Glycosyltransferase family 2 protein	-	Glyco_trans_2_3
>AALT_g5343	-1.84763	0.000487002	cytidine deaminase [Alternaria alternata]	5016.M2UAZ8	Enoyl-(Acyl carrier protein) reductase	-	adh_short_C2
>AALT_g1863	-1.84084	1.07916e-05	HET-like protein [Alternaria alternata]	5016.M2TUE9	-	-	DUF1115,RWD
>AALT_g717	-1.83891	2.26728e-13	SelR-domain-containing protein [Alternaria alternata]	101162.XP_007686942.1	SelR domain	-	SelR
>AALT_g7988	-1.83357	4.20664e-05	kinase-like protein [Alternaria alternata]	45151.EDU49851	Protein tyrosine kinase	-	Pkinase
>AALT_g2106	-1.82356	0.00169085	Alpha,alpha-trehalose-phosphate synthase [UDP-forming]	53485.EFQ90605	UDP-glucose-glucosephosphate glucosyltransferase	TPS1	Glyco_transf_20
>AALT_g10720	-1.81893	2.64009e-05	copper amine oxidase [Alternaria alternata]	5016.M2UUN6	amine oxidase	-	Cu_amine_oxid,Cu_amine_oxidN2,Cu_amine_oxidN3
>AALT_g9691	-1.81721	3.62266e-07	hypothetical protein CC77DRAFT_1063792 [Alternaria alternata]	45151.EDU42228	Acetyltransferase (GNAT) domain	-	Acetyltransf_1,Acetyltransf_10,Acetyltransf_7,Acetyltransf_9
>AALT_g1067	-1.81414	4.75503e-05	hypothetical protein AALT_g1067 [Alternaria alternata]	45130.XP_007698905.1	-	-	-
>AALT_g11243	-1.8132	6.25886e-05	hypothetical protein CC77DRAFT_1026661 [Alternaria alternata]
>AALT_g7260	-1.81018	0.00499206	CoA-dependent acyltransferase [Alternaria alternata]	53485.EFQ93295	Dihydrolipoamide acetyltransferase component of pyruvate dehydrogenase complex	-	2-oxoacid_dh,Biotin_lipoyl,E3_binding
>AALT_g6032	-1.80849	5.94824e-10	glyoxalase family protein [Alternaria alternata]	53485.EFQ90048	lactoylglutathione lyase activity	-	-
>AALT_g6041	-1.80627	0.000451356	HNH endonuclease [Alternaria alternata]	5016.M2TH68	-	-	HNH
>AALT_g1026	-1.80487	0.0126697	flavin-binding monooxygenase-like protein [Alternaria alternata]	5022.CBX97350	Pyridine nucleotide-disulphide oxidoreductase	-	FMO-like,NAD_binding_8
>AALT_g11994	-1.79848	1.0726e-05	hypothetical protein CC77DRAFT_1026323 [Alternaria alternata]	45151.EDU44442	-	-	-
>AALT_g1396	-1.77563	1.26535e-06	Lactam utilization protein [Alternaria arborescens]	45151.EDU42457	LamB/YcsF family	-	LamB_YcsF
>AALT_g4060	-1.77399	0.0116416	amidase family protein [Alternaria alternata]	93612.XP_008021783.1	Amidase	-	Amidase
>AALT_g1672	-1.76866	0.000192437	integral component of membrane [Alternaria alternata]	5016.M2UP14	Pleckstrin homology domain.	-	MMM1,PH_11
>AALT_g11400	-1.75034	0.000108102	arginase [Alternaria alternata]	45151.EDU44685	Belongs to the arginase family	CAR1	Arginase
>AALT_g6783	-1.74981	7.79524e-11	two component histidine kinase 1 [Alternaria alternata]	45151.EDU40549	His Kinase A (phosphoacceptor) domain	-	HATPase_c,HisKA,PAS_3,PAS_4,PAS_8,Response_reg
>AALT_g5365	-1.7492	0.000400233	putative cupintype [Alternaria alternata]	45151.EDU50815	-	-	-
>AALT_g6639	-1.7481	0.00120571	uncharacterized protein AALT_g6639 [Alternaria alternata]	45151.EDU42484	-	-	-
>AALT_g5430	-1.74479	5.69946e-08	carbon-nitrogen hydrolase [Alternaria alternata]	93612.XP_008020544.1	Carbon-nitrogen hydrolase	NIT3	CN_hydrolase
>AALT_g7845	-1.74289	0.000143203	ChaC-like protein [Alternaria alternata]	5016.M2V218	Catalyzes the cleavage of glutathione into 5-oxo-L- proline and a Cys-Gly dipeptide. Acts specifically on glutathione, but not on other gamma-glutamyl peptides	-	ChaC
>AALT_g3750	-1.74179	0.000128726	Clavaminate synthase-like protein [Alternaria alternata]	45151.EDU48620	Taurine catabolism dioxygenase TauD, TfdA family	-	TauD
>AALT_g6102	-1.73733	5.73871e-13	Glutamate decarboxylase 4 [Alternaria tenuissima]	53485.EFQ94305	Belongs to the group II decarboxylase family	-	Pyridoxal_deC
>AALT_g6175	-1.73624	0.00091677	vacuolar calcium ion transporter /H(+) exchanger [Alternaria alternata]	45151.EDU45551	Belongs to the Ca(2 ) cation antiporter (CaCA) (TC 2.A.19) family	-	Na_Ca_ex
>AALT_g6784	-1.73426	7.5086e-07	DUF1671-like protein [Alternaria alternata]	53485.EFQ85882	Peptidase family C78	-	Peptidase_C78
>AALT_g968	-1.73183	0.000260937	c6 zinc finger-like protein [Alternaria alternata]	101162.XP_007685741.1	Fungal specific transcription factor domain	-	Fungal_trans_2,Zn_clus
>AALT_g11680	-1.73023	0.000139545	alpha/beta-hydrolase [Alternaria alternata]	93612.XP_008028680.1	Carbohydrate esterase family 1 protein	-	Esterase_phd
>AALT_g10495	-1.72982	0.000393781	transcription factor tfiid complex subunit taf111 [Alternaria alternata]	45151.EDU39627	Alpha/beta hydrolase family	-	Abhydrolase_1,Abhydrolase_6
>AALT_g8846	-1.72943	0.00182007	hypothetical protein CC77DRAFT_1009094 [Alternaria alternata]	45151.EDU41957	-	-	-
>AALT_g4786	-1.72339	0.00480025	class I alpha-mannosidase [Alternaria alternata]	45151.EDU44340	Belongs to the glycosyl hydrolase 47 family	-	Glyco_hydro_47
>AALT_g5002	-1.72323	0.032602	Arginase/deacetylase [Alternaria alternata]	5507.FOXG_13768P0	Belongs to the arginase family	-	Arginase
>AALT_g10627	-1.72163	0.00261509	gamma-glutamyltranspeptidase-like protein [Alternaria alternata]	45151.EDU45387	Gamma-glutamyltranspeptidase	-	G_glu_transpept
>AALT_g10815	-1.72076	1.08584e-07	glycogen debranching enzyme [Alternaria alternata]	45151.EDU45435	Glycoside hydrolase family 13	GDB1	GDE_C,hDGE_amylase,hGDE_N,hGDE_central
>AALT_g1809	-1.71353	1.18461e-10	glycoside hydrolase [Alternaria alternata]	5017.XP_007712538.1	Belongs to the glycosyl hydrolase 18 family	CHT4	Glyco_hydro_18
>AALT_g1093	-1.71297	0.00846911	hypothetical protein CC77DRAFT_1004449 [Alternaria alternata]	310453.XP_007589396.1	Alternaria alternata allergen 1	-	AltA1
>AALT_g2891	-1.70597	2.52244e-07	general substrate transporter [Alternaria alternata]	5017.XP_007713544.1	Belongs to the major facilitator superfamily. Sugar transporter (TC 2.A.1.1) family	-	Sugar_tr
>AALT_g3925	-1.7039	0.0129093	hypothetical protein AALT_g3925 [Alternaria alternata]	45151.EDU48555	-	-	-
>AALT_g403	-1.69941	0.0182717	putative pheromone-regulated membrane protein [Alternaria alternata]	93612.XP_008024218.1	Fungal potassium channel	KCH1	KCH
>AALT_g4075	-1.69223	0.00669215	cell death in tomato 1 [Alternaria alternata]	13684.SNOT_15679	-	-	-
>AALT_g2354	-1.68761	4.67828e-05	hypothetical protein AA0116_g546 [Alternaria tenuissima]	45130.XP_007704220.1	Bacterial extracellular solute-binding protein	-	SBP_bac_1,SBP_bac_11,SBP_bac_6
>AALT_g4362	-1.68668	0.000156974	alpha/beta-hydrolase [Alternaria alternata]	93612.XP_008026317.1	Belongs to the peptidase S10 family	-	Peptidase_S10
>AALT_g11272	-1.68338	0.00165917	glycoside hydrolase [Alternaria alternata]	53485.EFQ91610	Belongs to the glycosyl hydrolase 17 family	-	But2,Glyco_hydro_17
>AALT_g11389	-1.6822	0.000447494	bli-3 protein [Alternaria alternata]	93612.XP_008027630.1	Pyridoxamine 5'-phosphate oxidase like	-	Pyrid_ox_like
>AALT_g7276	-1.68057	5.70946e-06	short-chain specific acyl-CoA dehydrogenase mitochondrial precursor [Alternaria alternata]	45130.XP_007702578.1	Acyl-CoA dehydrogenase, C-terminal domain	-	Acyl-CoA_dh_1,Acyl-CoA_dh_M,Acyl-CoA_dh_N
>AALT_g1015	-1.67673	0.0097909	fumarylacetoacetate hydrolase FahA [Alternaria alternata]	45130.XP_007698422.1	Fumarylacetoacetase N-terminal	-	FAA_hydrolase,FAA_hydrolase_N
>AALT_g5168	-1.67507	0.0295205	cell wall protein [Alternaria alternata]	93612.XP_008022782.1	cell wall protein	-	-
>AALT_g560	-1.67317	2.68994e-05	bacilysin biosynthesis oxidoreductase bacC [Alternaria alternata]	45151.EDU44966	KR domain	-	adh_short_C2
>AALT_g6505	-1.66912	0.00321181	hypothetical protein CC77DRAFT_1012462 [Alternaria alternata]	45151.EDU51356	-	-	-
>AALT_g2132	-1.6674	0.00475104	uncharacterized protein AALT_g2132 [Alternaria alternata]	53485.EFQ95156	-	-	-
>AALT_g4698	-1.6662	4.78347e-07	putative glyoxalase family protein [Alternaria alternata]	101162.XP_007685284.1	-	-	Glyoxalase
>AALT_g4018	-1.66569	4.40192e-05	hypothetical protein AALT_g4018 [Alternaria alternata]	53485.EFQ90277	-	-	-
>AALT_g4046	-1.66046	0.00926662	hypothetical protein AALT_g4046 [Alternaria alternata]	93612.XP_008021791.1	-	-	-
>AALT_g3835	-1.65798	0.000910376	Meiotically up-regulated 190 protein [Alternaria tenuissima]	53485.EFQ90648	Protein kinase C conserved region 2 (CalB)	-	C2
>AALT_g7337	-1.65773	2.42125e-06	c6 transcription factor prf [Alternaria alternata]	53485.EFQ86184	Zinc-binding domain present in Lin-11, Isl-1, Mec-3.	-	LIM
>AALT_g9564	-1.65658	0.000286754	CNVH-like protein [Alternaria alternata]	53485.EFQ96075	CVNH	-	CVNH,LysM,Rick_17kDa_Anti
>AALT_g7080	-1.65651	2.65027e-05	nucleoside hydrolase [Alternaria alternata]	53485.EFQ86631	Inosine-uridine preferring nucleoside hydrolase	-	IU_nuc_hydro
>AALT_g9013	-1.6552	0.000322541	DOPA-like-like protein [Alternaria alternata]	5017.XP_007715587.1	Dopa 4,5-dioxygenase family	-	DOPA_dioxygen
>AALT_g4981	-1.65418	4.07976e-05	hypothetical protein AALT_g4981 [Alternaria alternata]	101162.XP_007693926.1	-	-	-
>AALT_g3955	-1.65274	3.0989e-08	NAD(P)-binding protein [Alternaria alternata]	53485.EFQ96275	KR domain	-	adh_short_C2
>AALT_g700	-1.65185	0.000854786	hypothetical protein CC77DRAFT_1061356 [Alternaria alternata]	13684.SNOT_05979	-	-	Inhibitor_I66
>AALT_g10114	-1.64844	0.00239644	HlyIII-domain-containing protein [Alternaria alternata]	101852.XP_008087474.1	Haemolysin-III related	-	HlyIII
>AALT_g9974	-1.6479	5.7118e-05	MFS general substrate transporter [Alternaria alternata]	101162.XP_007691330.1	Sugar (and other) transporter	JEN1	MFS_1,Sugar_tr
>AALT_g5335	-1.64749	0.0380247	FAD/NAD(P)-binding protein [Alternaria alternata]	53485.EFQ94737	FAD binding domain	-	FAD_binding_3
>AALT_g2147	-1.6466	0.0425235	uracil permease [Alternaria alternata]	5017.XP_007714809.1	Permease for cytosine/purines, uracil, thiamine, allantoin	-	Transp_cyt_pur
>AALT_g9414	-1.645	0.00262298	alpha/beta-hydrolase [Alternaria alternata]	53485.EFQ91883	Catalyzes the hydrolysis of N-formyl-L-kynurenine to L- kynurenine, the second step in the kynurenine pathway of tryptophan degradation. Kynurenine may be further oxidized to nicotinic acid, NAD(H) and NADP(H). Required for elimination of toxic metabolites	-	-
>AALT_g5670	-1.64343	0.00619167	SRF-TF-like protein [Alternaria alternata]	45151.EDU50999	MADS	RLM1	SRF-TF
>AALT_g8305	-1.64018	0.000646997	Clavaminate synthase-like protein [Alternaria alternata]	45130.XP_007705203.1	Belongs to the iron ascorbate-dependent oxidoreductase family	-	2OG-FeII_Oxy,DIOX_N
>AALT_g4593	-1.63775	0.00116275	general substrate transporter [Alternaria alternata]	53485.EFQ90709	Belongs to the major facilitator superfamily. Sugar transporter (TC 2.A.1.1) family	-	Sugar_tr
>AALT_g4256	-1.63734	6.19019e-11	acetyltransferase [Alternaria alternata]	53485.EFQ96139	Acetyltransferase (GNAT) domain	ats1	Acetyltransf_1
>AALT_g3296	-1.63346	0.0149216	uracil permease [Alternaria alternata]	45151.EDU48859	Permease for cytosine/purines, uracil, thiamine, allantoin	fur4	Transp_cyt_pur
>AALT_g5176	-1.63196	0.00261312	Kinase-like protein [Alternaria alternata]	13684.SNOT_12168	-	-	-
>AALT_g11209	-1.63148	0.00351852	L-lactate dehydrogenase [Alternaria alternata]	45130.XP_007705192.1	Belongs to the LDH MDH superfamily	-	Ldh_1_C,Ldh_1_N,zf-C3HC4_3
>AALT_g2243	-1.63088	0.0318201	glycoside hydrolase [Alternaria alternata]	45151.EDU43987	Glycoside hydrolase family 92 protein	-	Glyco_hydro_92
>AALT_g4239	-1.62737	7.62985e-07	N-terminal nucleophile aminohydrolase [Alternaria alternata]	101162.XP_007687143.1	Glutamine amidotransferases class-II	-	GATase_4,GATase_6
>AALT_g8709	-1.62155	0.00258463	kelch repeat-containing protein [Alternaria alternata]	53485.EFQ88696	Kelch motif	-	Kelch_5
>AALT_g2350	-1.6197	4.14347e-06	class I glutamine amidotransferase-like protein [Alternaria alternata]	53485.EFQ89935	Glutamine amidotransferase class-I	-	GATase
>AALT_g11253	-1.61885	6.50389e-06	hypothetical protein AALT_g11253 [Alternaria alternata]	5017.XP_007716193.1	-	-	-
>AALT_g4605	-1.61854	0.000511866	PEBP-like protein [Alternaria alternata]	5022.CBX96281	Phosphatidylethanolamine-binding protein	-	PBP
>AALT_g6950	-1.6169	0.000533668	kinase-like protein [Alternaria alternata]	53485.EFQ87684	Protein tyrosine kinase	-	Pkinase
>AALT_g3430	-1.61134	0.00143494	hypothetical protein CC77DRAFT_976259 [Alternaria alternata]	53485.EFQ91659	integral membrane protein	-	-
>AALT_g1386	-1.60812	0.00179072	ankyrin repeat and zinc finger-like protein 1 [Alternaria alternata]	5016.M2U391	zinc finger	-	Ank_5
>AALT_g5259	-1.60786	0.000214267	IMP-specific 5&apos;-nucleotidase 1 [Alternaria arborescens]	5017.XP_007708624.1	IMP-specific 5'-nucleotidase involved in IMP (inositol monophosphate) degradation	ISN1	ISN1
>AALT_g3431	-1.60663	2.72802e-09	carbon-nitrogen hydrolase [Alternaria alternata]	53485.EFQ91658	Carbon-nitrogen hydrolase	-	CN_hydrolase
>AALT_g2040	-1.60032	0.0175444	MFS general substrate transporter [Alternaria alternata]	93612.XP_008028582.1	Major Facilitator Superfamily	-	MFS_1
>AALT_g4331	-1.59787	0.00285998	Chitin synthase D [Alternaria arborescens]	53485.EFQ96223	Glycosyltransferase family 2 protein	chsD	Chitin_synth_2
>AALT_g8314	-1.59578	0.00173783	PQ-loop-domain-containing protein, partial [Alternaria alternata]	93612.XP_008022349.1	Repeated motif present between transmembrane helices in cystinosin, yeast ERS1p, mannose-P-dolichol utilization defect 1, and other hypothetical proteins.	-	PQ-loop
>AALT_g1331	-1.5954	0.000554984	glutamyl-tRNA amidotransferase subunit A [Alternaria alternata]	45130.XP_007700890.1	Amidase	-	Amidase,PEX11
>AALT_g3421	-1.59459	0.000246688	CCAAT-binding transcription factor subunit HAPB [Alternaria alternata]
>AALT_g11172	-1.5945	0.0227394	arylamine N-acetyltransferase 2 [Alternaria alternata]	13684.SNOT_06959	N-acetyltransferase	-	Acetyltransf_2
>AALT_g2400	-1.59326	0.0348726	endo-beta-1,6-galactanase [Alternaria alternata]	45151.EDU43974	glycoside hydrolase family 30 protein	-	Glyco_hydr_30_2
>AALT_g1567	-1.58868	6.57503e-06	FAD/NAD(P)-binding-like protein [Alternaria alternata]	33178.CADATEAP00009771	FAD binding domain	-	FAD_binding_2,FAD_binding_3
>AALT_g5672	-1.58664	0.0456363	integral membrane protein [Alternaria alternata]	5016.M2V1I9	SUR7/PalI family	-	SUR7
>AALT_g11205	-1.58164	8.11401e-05	hypothetical protein AA0111_g8296 [Alternaria arborescens]	45151.EDU43137	-	-	-
>AALT_g9115	-1.58025	0.00587278	membrane transporter [Alternaria alternata]	53485.EFQ88336	Major Facilitator Superfamily	DAL5	MFS_1
>AALT_g3682	-1.57754	1.20357e-07	NADP-dependent alcohol dehydrogenase C [Alternaria alternata]	45151.EDU48581	Alcohol dehydrogenase GroES-like domain	-	ADH_N,ADH_zinc_N
>AALT_g2381	-1.57617	0.000101559	UEV-like protein [Alternaria alternata]	53485.EFQ89915	UEV domain	STP22	UEV,Vps23_core
>AALT_g5467	-1.57116	2.85309e-05	px-like protein [Alternaria alternata]	53485.EFQ93218	PX-associated	-	DUF3818,PX,PXB
>AALT_g1441	-1.57038	1.7304e-06	GroES-like protein [Alternaria alternata]	53485.EFQ85277	Alcohol dehydrogenase GroES-like domain	-	ADH_N,ADH_zinc_N
>AALT_g6553	-1.56775	4.71931e-09	pantothenate kinase 4 [Alternaria alternata]	93612.XP_008029618.1	Fumble	-	Fumble
>AALT_g8422	-1.56683	0.0177421	hypothetical protein AALT_g8422 [Alternaria alternata]
>AALT_g2433	-1.56623	8.44634e-06	ACT domain-like protein [Alternaria alternata]	5016.M2T3M9	ACT domain	-	ACT_7
>AALT_g5541	-1.56304	0.0439191	amino acid transporter [Alternaria alternata]	5022.CBX95521	Amino acid permease	GPT1	AA_permease_2
>AALT_g317	-1.56249	0.00510583	hypothetical protein AALT_g317 [Alternaria alternata]
>AALT_g2652	-1.56188	1.31147e-06	kinesin heavy chain [Alternaria alternata]	45130.XP_007696416.1	Belongs to the TRAFAC class myosin-kinesin ATPase superfamily. Kinesin family	-	DUF465,Kinesin
>AALT_g3838	-1.56135	0.00045358	hypothetical protein CC77DRAFT_1027835 [Alternaria alternata]	53485.EFQ85437	The RING-variant domain is a C4HC3 zinc-finger like motif found in a number of cellular and viral proteins. Some of these proteins have been shown both in vivo and in vitro to have ubiquitin E3 ligase activity.	-	RINGv
>AALT_g6984	-1.55989	0.00044243	phosphoglycerate mutase-like protein [Alternaria alternata]	45130.XP_007697371.1	Belongs to the histidine acid phosphatase family	-	His_Phos_2
>AALT_g3214	-1.55926	3.82269e-08	Las1-like protein [Alternaria alternata]	93612.XP_008025662.1	Las1-like	LAS1	Las1
>AALT_g8060	-1.55852	8.34488e-05	hypothetical protein CUC08_Gglean003976 [Alternaria sp. MG1]	45151.EDU46953	YCII-related domain	-	YCII
>AALT_g98	-1.55682	0.00345567	HAD-like protein [Alternaria alternata]	53485.EFQ85461	Haloacid dehalogenase-like hydrolase	-	HAD_2
>AALT_g8730	-1.5553	0.00113099	hypothetical protein AALT_g8730 [Alternaria alternata]
>AALT_g2603	-1.55518	0.00145546	signal transduction histidine kinase [Alternaria alternata]	5022.CBX96365	Fungal specific transcription factor domain	-	Fungal_trans
>AALT_g10567	-1.5541	0.0144337	eisosome protein 1 protein [Alternaria alternata]	45151.EDU41841	Eisosome protein 1	EIS1	Eisosome1
>AALT_g6013	-1.55228	2.45087e-07	snare-dependent exocytosis protein [Alternaria alternata]	45151.EDU45827	Lethal giant larvae(Lgl) like, C-terminal	SRO7	Lgl_C,WD40
>AALT_g6680	-1.55122	0.00011638	inosine guanosine and [Alternaria alternata]	101162.XP_007684466.1	The purine nucleoside phosphorylases catalyze the phosphorolytic breakdown of the N-glycosidic bond in the beta- (deoxy)ribonucleoside molecules, with the formation of the corresponding free purine bases and pentose-1-phosphate	PNP1	PNP_UDP_1
>AALT_g4799	-1.54653	0.0137578	urea carboxylase-related protein aminomethyltransferase [Alternaria alternata]	101162.XP_007684855.1	Domain of unknown function (DUF1989)	-	DUF1989
>AALT_g9122	-1.54563	0.00885088	potassium transporter [Alternaria alternata]	53485.EFQ86744	K+ potassium transporter	-	K_trans
>AALT_g3449	-1.54478	9.05448e-06	hypothetical protein AALT_g3449 [Alternaria alternata]
>AALT_g8016	-1.54071	4.79673e-05	hypothetical protein CC77DRAFT_661231 [Alternaria alternata]	93612.XP_008021960.1	Fungal specific transcription factor domain	-	Fungal_trans,Zn_clus
>AALT_g6528	-1.53993	0.0213973	cat eye syndrome critical region protein 5 precursor [Alternaria alternata]	45151.EDU51108	Haloacid dehalogenase-like hydrolase	-	Hydrolase_6,Hydrolase_like
>AALT_g5502	-1.53962	0.00140598	hypothetical protein AALT_g5502 [Alternaria alternata]
>AALT_g8507	-1.53788	0.000699319	UPF0047-domain-containing protein [Alternaria alternata]	5017.XP_007716164.1	Uncharacterised protein family UPF0047	-	UPF0047
>AALT_g6834	-1.53727	0.0136013	ankyrin [Alternaria alternata]
>AALT_g3512	-1.53471	0.000424411	hypothetical protein AALT_g3512 [Alternaria alternata]	53485.EFQ95591	Belongs to the type-B carboxylesterase lipase family	-	COesterase
>AALT_g2515	-1.53437	0.00160924	lactonase [Alternaria alternata]	93612.XP_008029245.1	Strictosidine synthase	-	SGL
>AALT_g4702	-1.53426	2.73547e-06	uncharacterized protein AALT_g4702 [Alternaria alternata]	93612.XP_008023827.1	-	-	CBFD_NFYB_HMF,CENP-W
>AALT_g10597	-1.53339	0.00669312	fe-containing alcohol protein [Alternaria alternata]	45151.EDU45373	-	-	-
>AALT_g1526	-1.53224	3.91039e-09	membrane-associated proteins in eicosanoid and glutathione metabolism [Alternaria alternata]	53485.EFQ88850	MAPEG family	-	MAPEG
>AALT_g10258	-1.53142	8.60426e-05	major facilitator superfamily transporter [Alternaria alternata]	45130.XP_007694742.1	Protein of unknown function (DUF3405)	-	DUF3405
>AALT_g787	-1.53104	0.034186	bys1-like protein [Alternaria alternata]	5017.XP_007708142.1	-	-	-
>AALT_g796	-1.53084	8.67101e-10	putative glycerol kinase 3 [Alternaria arborescens]	93612.XP_008020290.1	Belongs to the FGGY kinase family	GUT1	FGGY_C,FGGY_N
>AALT_g4188	-1.53035	0.00260918	protein transport protein BOS1 [Alternaria alternata]	101162.XP_007688832.1	SNARE required for protein transport between the ER and the Golgi complex	BOS1	V-SNARE_C
>AALT_g2073	-1.52954	7.01311e-06	haloacid dehalogenase [Alternaria alternata]	93612.XP_008023384.1	Haloacid dehalogenase-like hydrolase	-	Hydrolase
>AALT_g7596	-1.5278	1.11837e-08	phosphoglycerate mutase-like protein [Alternaria alternata]	5017.XP_007717270.1	Phosphoglycerate mutase family	-	His_Phos_1
>AALT_g7912	-1.52705	2.88098e-05	cell cycle checkpoint protein RAD17 [Alternaria alternata]	45151.EDU50781	Rad17 cell cycle checkpoint protein	rad17	Rad17
>AALT_g5803	-1.5258	1.07715e-07	hypothetical protein AA0119_g4289 [Alternaria tenuissima]	93612.XP_008022820.1	Rhomboid family	-	Rhomboid
>AALT_g791	-1.52212	1.34839e-07	Vacuolar protein sorting-associated protein 13 [Alternaria tenuissima]	53485.EFQ91419	May be involved in recycling of membrane proteins between an endocytic compartment and the TGN	VPS13	ATG_C,Chorein_N,SHR-BD,VPS13,VPS13_C,VPS13_mid_rpt
>AALT_g5366	-1.52107	3.09581e-08	PLC-like phosphodiesterase [Alternaria alternata]	53485.EFQ91028	Phosphoinositide phospholipase C	-	C2,PI-PLC-X,PI-PLC-Y
>AALT_g171	-1.5207	0.00297298	hypothetical protein CC77DRAFT_202177 [Alternaria alternata]	45151.EDU43597	Choriogenin Hminor	-	-
>AALT_g11982	-1.51979	1.48181e-07	hypothetical protein AALT_g11982 [Alternaria alternata]	45130.XP_007699029.1	BTB/POZ domain	-	BTB
>AALT_g6991	-1.51974	3.81459e-05	HET-like protein [Alternaria alternata]	5127.CCT61514	Heterokaryon incompatibility protein (HET)	-	HET
>AALT_g7060	-1.51917	0.000942906	3-oxoacyl-reductase-like protein [Alternaria alternata]	45130.XP_007702559.1	KR domain	-	adh_short_C2
>AALT_g1287	-1.51806	6.51002e-05	WD40 repeat-like protein [Alternaria alternata]	5016.M2TT17	WD domain, G-beta repeat	-	WD40
>AALT_g9589	-1.51626	0.00392891	alpha/beta-hydrolase [Alternaria alternata]	93612.XP_008027718.1	alpha/beta hydrolase fold	-	Abhydrolase_1
>AALT_g1075	-1.51254	0.00367716	MFS general substrate transporter [Alternaria alternata]	45151.EDU50116	Major Facilitator Superfamily	-	MFS_1
>AALT_g3777	-1.51007	0.000103285	NAD(P)-binding protein [Alternaria alternata]	53485.EFQ91234	Belongs to the short-chain dehydrogenases reductases (SDR) family	-	adh_short
>AALT_g7777	-1.50947	0.00230128	Clavaminate synthase-like protein [Alternaria alternata]	45151.EDU50557	Taurine catabolism dioxygenase TauD, TfdA family	-	DUF971,TauD
>AALT_g4040	-1.50844	1.25108e-06	P-loop containing nucleoside triphosphate hydrolase protein [Alternaria alternata]	5016.M2V8H7	Signal recognition particle, alpha subunit, N-terminal	SRP101	SRP-alpha_N,SRP54,SRP54_N,SRX
>AALT_g3778	-1.50618	9.78603e-06	hypothetical protein CUC08_Gglean005332 [Alternaria sp. MG1]	5016.M2UF81	-	-	-
>AALT_g8624	-1.50509	0.00113824	formamidase FmdS [Alternaria alternata]	226899.F0X8X0	Etoposide-induced protein 2.4 (EI24)	-	EI24
>AALT_g11488	-1.50459	5.54621e-07	hypothetical protein AALT_g11488 [Alternaria alternata]	5017.XP_007709445.1	RNA polymerase II transcription elongation factor	-	EAF
>AALT_g4104	-1.50003	0.00871656	Sugar transporter, conserved site [Alternaria alternata]	93612.XP_008021764.1	-	-	-
>AALT_g444	-1.4965	0.00122361	Uncharacterized UPF0442 protein [Alternaria tenuissima]	53485.EFQ89279	Putative threonine/serine exporter	-	ThrE,ThrE_2
>AALT_g10598	-1.4964	0.00229297	hypothetical protein CC77DRAFT_934132 [Alternaria alternata]	53485.EFQ85428	GAL4-like Zn(II)2Cys6 (or C6 zinc) binuclear cluster DNA-binding domain	-	Zn_clus
>AALT_g1817	-1.49612	1.4123e-08	alpha/beta-hydrolase [Alternaria alternata]	45151.EDU50080	Serine aminopeptidase, S33	-	Hydrolase_4
>AALT_g6261	-1.49546	4.20664e-05	glyoxalase-like protein [Alternaria alternata]	93612.XP_008022683.1	Glyoxalase/Bleomycin resistance protein/Dioxygenase superfamily	-	Glyoxalase
>AALT_g10536	-1.49222	0.0152322	30 kDa heat shock protein [Alternaria alternata]	93612.XP_008031377.1	Belongs to the small heat shock protein (HSP20) family	-	HSP20
>AALT_g6432	-1.48916	1.35619e-05	hypothetical protein CC77DRAFT_1024259 [Alternaria alternata]	45151.EDU51473	Haem-degrading	-	Haem_degrading
>AALT_g10893	-1.48499	0.0330949	MFS general substrate transporter [Alternaria alternata]	5017.XP_007715698.1	Major Facilitator Superfamily	-	MFS_1
>AALT_g11293	-1.48317	1.53468e-05	cytochrome P450 monooxygenase-like protein [Alternaria alternata]	93612.XP_008030213.1	Belongs to the cytochrome P450 family	-	p450
>AALT_g5	-1.48291	0.00992395	rhomboid-domain-containing protein [Alternaria alternata]	45151.EDU42987	Rhomboid-like protein	-	Rhomboid
>AALT_g9033	-1.47753	3.22931e-05	60s ribosomal protein l19 [Alternaria alternata]	53485.EFQ86122	Belongs to the eukaryotic ribosomal protein eL19 family	-	ArAE_2,FUSC_2
>AALT_g7446	-1.47553	7.5671e-07	Allergen Alt a 6 [Alternaria alternata]	101162.XP_007691272.1	Enolase, N-terminal domain	ENO1	Enolase_C,Enolase_N
>AALT_g3215	-1.47193	0.00373008	hypothetical protein AALT_g3215 [Alternaria alternata]	53485.EFQ93628	-	-	-
>AALT_g1783	-1.46861	3.92182e-08	hypothetical protein AA0111_g6961 [Alternaria arborescens]	101162.XP_007685638.1	Haloacid dehalogenase-like hydrolase	-	Hydrolase_6,Hydrolase_like
>AALT_g1223	-1.46717	0.00847036	transcription factor Pf2 [Alternaria alternata]	101162.XP_007692222.1	Fungal specific transcription factor domain	-	Fungal_trans,Zn_clus
>AALT_g6881	-1.46626	4.9967e-07	cyanovirin-N family protein [Alternaria alternata]	45151.EDU40638	CVNH	-	CVNH
>AALT_g7632	-1.46409	0.00107206	hypothetical protein CC77DRAFT_1060802 [Alternaria alternata]	93612.XP_008021802.1	-	-	-
>AALT_g4220	-1.46278	0.00653118	Fructosamine/Ketosamine-3-kinase [Alternaria alternata]	1182553.XP_007742866.1	Fructosamine kinase	-	Fructosamin_kin
>AALT_g7233	-1.46168	0.00319421	PLP-dependent transferase [Alternaria alternata]	53485.EFQ96389	Belongs to the class-III pyridoxal-phosphate-dependent aminotransferase family	-	Aminotran_3
>AALT_g3408	-1.46146	3.11648e-07	sorbitol dehydrogenase [Alternaria alternata]	53485.EFQ93728	Zinc-binding dehydrogenase	-	ADH_N,ADH_zinc_N
>AALT_g2266	-1.45936	0.000866709	aromatic amino acid aminotransferase 1 [Alternaria alternata]	45151.EDU43953	Aminotransferase class I and II	-	Aminotran_1_2
>AALT_g5045	-1.45924	0.00588356	sec63-like protein [Alternaria alternata]	93612.XP_008029530.1	-	-	-
>AALT_g1893	-1.45871	9.36016e-05	carnitinyl-CoA dehydratase [Alternaria alternata]	53485.EFQ92226	-	-	-
>AALT_g1722	-1.45231	0.000963218	hypothetical protein CC77DRAFT_7542 [Alternaria alternata]	53485.EFQ87936	-	-	-
>AALT_g11383	-1.45213	0.000289648	hypothetical protein AALT_g11383 [Alternaria alternata]	53485.EFQ89157	-	-	-
>AALT_g580	-1.44909	0.000208543	hypothetical protein AALT_g580 [Alternaria alternata]	45130.XP_007695478.1	-	-	-
>AALT_g2935	-1.44829	0.000753718	UDP-Glycosyltransferase/glycogen phosphorylase [Alternaria alternata]	53485.EFQ92740	Glycosyltransferase family 1 protein	-	Glyco_transf_28,UDPGT
>AALT_g7368	-1.44759	0.00701924	homeobox-like protein [Alternaria alternata]	93612.XP_008030346.1	Homeodomain	-	Homeobox
>AALT_g10849	-1.44601	0.00837715	peroxisomal copper amine oxidase [Alternaria alternata]	5017.XP_007715747.1	Belongs to the mitochondrial carrier (TC 2.A.29) family	AMO1	Cu_amine_oxid,Cu_amine_oxidN2,Cu_amine_oxidN3,Mito_carr
>AALT_g6955	-1.44526	0.0129093	HET-like protein [Alternaria alternata]
>AALT_g1488	-1.44233	1.56782e-08	alpha/beta-hydrolase [Alternaria alternata]	5016.M2UY62	Alpha/beta hydrolase family	-	Abhydrolase_6
>AALT_g3787	-1.44173	0.000627907	DUF1348-like protein [Alternaria alternata]	5017.XP_007706762.1	Protein of unknown function (DUF1348)	-	DUF1348
>AALT_g10716	-1.43688	0.0050729	alpha/beta-hydrolase [Alternaria alternata]	13684.SNOT_03016	alpha/beta hydrolase fold	-	Abhydrolase_3
>AALT_g6531	-1.43662	0.0401375	DUF1765-like protein [Alternaria alternata]	101162.XP_007684255.1	Protein of unknown function (DUF1765)	-	DUF1765
>AALT_g6785	-1.43289	0.00265278	uncharacterized protein AALT_g6785 [Alternaria alternata]	101162.XP_007690873.1	3-hydroxyacyl-[acyl-carrier-protein] dehydratase activity	-	MaoC_dehydratas
>AALT_g5336	-1.43212	0.00445198	glycoside hydrolase/deacetylase [Alternaria alternata]	45151.EDU50623	Polysaccharide deacetylase	-	Polysacc_deac_1
>AALT_g2252	-1.43153	2.59597e-06	NADP-dependent mannitol dehydrogenase [Alternaria alternata]	45130.XP_007696562.1	KR domain	-	adh_short_C2
>AALT_g7389	-1.43052	0.00120257	sodium/calcium exchanger protein-like protein [Alternaria alternata]	53485.EFQ90775	Belongs to the Ca(2 ) cation antiporter (CaCA) (TC 2.A.19) family	-	Na_Ca_ex
>AALT_g7933	-1.43034	0.00328528	DUF605-like protein [Alternaria alternata]	53485.EFQ93506	Vta1 like	-	Vta1
>AALT_g1973	-1.42798	9.27649e-07	ceramide glucosyltransferase [Alternaria alternata]	45151.EDU44062	Glycosyltransferase family 21 protein	HSX11	Glyco_transf_21
>AALT_g8363	-1.42402	0.0160976	hypothetical protein CC77DRAFT_1020930 [Alternaria alternata]	13684.SNOT_00069	-	-	-
>AALT_g5344	-1.4226	0.0335969	Co-chaperone Hsc20 [Alternaria alternata]	45130.XP_007700974.1	HSCB C-terminal oligomerisation domain	JAC1	DnaJ,HSCB_C
>AALT_g11331	-1.42074	0.000276537	uncharacterized protein AALT_g11331 [Alternaria alternata]	45151.EDU42166	-	-	-
>AALT_g8843	-1.42016	3.3506e-06	hypothetical protein AA0113_g8383 [Alternaria arborescens]	53485.EFQ86906	Belongs to the synaptobrevin family	-	Longin,Synaptobrevin
>AALT_g5127	-1.41969	5.95353e-09	hypothetical protein CC77DRAFT_1058226 [Alternaria alternata]	93612.XP_008028379.1	Acyl CoA binding protein	-	ACBP
>AALT_g10082	-1.4195	0.00643061	extracellular invertase [Alternaria alternata]	45151.EDU48117	Belongs to the glycosyl hydrolase 32 family	-	Glyco_hydro_32C,Glyco_hydro_32N
>AALT_g7372	-1.41884	5.74945e-05	seven-hairpin glycosidase [Alternaria alternata]	53485.EFQ90132	Belongs to the glycosyl hydrolase 47 family	-	Glyco_hydro_47
>AALT_g2999	-1.41862	0.0123295	hypothetical protein AALT_g2999 [Alternaria alternata]	45151.EDU39530	Protein of unknown function (DUF3602)	-	DUF3602
>AALT_g11345	-1.41842	0.00561306	hypothetical protein CC77DRAFT_1042367 [Alternaria alternata]	53485.EFQ95125	EF hand	-	EF-hand_1,EF-hand_5,Pyr_redox_2
>AALT_g1349	-1.41712	0.0216768	hypothetical protein CC77DRAFT_30896 [Alternaria alternata]	93612.XP_008029016.1	Transcription factor Iwr1	-	Iwr1
>AALT_g2523	-1.41706	0.0200734	Allantoinase [Alternaria tenuissima]	13684.SNOT_09648	Amidohydrolase family	DAL1	Amidohydro_1
>AALT_g6203	-1.41584	0.0023332	transglutaminase-like protein [Alternaria alternata]	45130.XP_007699271.1	Rad4 beta-hairpin domain 2	-	BHD_1,BHD_2,BHD_3,Rad4,Transglut_core
>AALT_g7458	-1.41512	0.0317426	high affinity glucose transporter ght1 [Alternaria alternata]	53485.EFQ87404	Belongs to the major facilitator superfamily. Sugar transporter (TC 2.A.1.1) family	HXT5	Sugar_tr
>AALT_g757	-1.41407	0.00200636	5 -methylthioadenosine s-adenosylhomocysteine [Alternaria alternata]	53485.EFQ93336	-	-	-
>AALT_g3191	-1.41007	9.14686e-07	hypothetical protein CC77DRAFT_1018098 [Alternaria alternata]	93612.XP_008025741.1	Forkhead associated domain	-	FHA,zf-RING_11
>AALT_g10824	-1.40855	0.0155386	yt521-b-like splicing factor [Alternaria alternata]	53485.EFQ95440	YT521-B-like domain	-	RRM_1,YTH
>AALT_g1739	-1.4075	2.87846e-08	ANTH-like protein [Alternaria alternata]	45130.XP_007698338.1	I/LWEQ domain	-	ANTH,I_LWEQ
>AALT_g10107	-1.40699	7.46505e-07	hypothetical protein AALT_g10107 [Alternaria alternata]	53485.EFQ95767	-	-	-
>AALT_g4184	-1.40544	0.00695379	putative mitochondrial ATP-dependent helicase [Alternaria alternata]	13684.SNOT_06021	helicase superfamily c-terminal domain	irc3	Helicase_C,ResIII
>AALT_g6724	-1.40503	0.00839645	hypothetical protein AALT_g6724 [Alternaria alternata]
>AALT_g6844	-1.40467	0.00187129	HET-like protein [Alternaria alternata]
>AALT_g7008	-1.40466	0.0323742	hypothetical protein AALT_g7008 [Alternaria alternata]	45151.EDU40081	-	-	-
>AALT_g4356	-1.40446	0.00727882	acid protease [Alternaria alternata]	45151.EDU46475	Belongs to the peptidase A1 family	OPSB	Asp
>AALT_g7728	-1.4043	0.00069772	DUF1294-domain-containing protein [Alternaria alternata]	45130.XP_007696756.1	Protein of unknown function (DUF1294)	-	DUF1294
>AALT_g10073	-1.40337	0.00175175	glycosyl transferase [Alternaria alternata]	45130.XP_007701593.1	Phosphorylase is an important allosteric enzyme in carbohydrate metabolism. Enzymes from different sources differ in their regulatory mechanisms and in their natural substrates. However, all known phosphorylases share catalytic and structural properties	GPH1	Phosphorylase
>AALT_g877	-1.40251	0.00136414	NAD(P)-binding protein [Alternaria alternata]	101162.XP_007684357.1	NmrA-like family	-	NmrA
>AALT_g8675	-1.40054	6.71474e-06	sister chromatid separation protein [Alternaria alternata]	53485.EFQ95009	Catalyzes the NADPH-dependent reduction of ketopantoate into pantoic acid	-	ApbA,ApbA_C
>AALT_g4340	-1.40004	0.000172454	hypothetical protein CC77DRAFT_1021337 [Alternaria alternata]	101162.XP_007691665.1	peptidase inhibitor i9	-	Inhibitor_I9
>AALT_g10691	-1.3962	8.58047e-05	hypothetical protein AALT_g10691 [Alternaria alternata]	53485.EFQ87849	AhpC/TSA antioxidant enzyme	-	AhpC-TSA_2
>AALT_g5620	-1.39554	3.26867e-05	d-xylulose reductase a [Alternaria alternata]	93612.XP_008020317.1	Alcohol dehydrogenase GroES-like domain	xdhA	ADH_N,ADH_zinc_N,Methyltransf_16
>AALT_g4326	-1.39523	0.000199601	glycosyltransferase family 2 protein [Alternaria alternata]	53485.EFQ92060	Belongs to the TRAFAC class myosin-kinesin ATPase superfamily. Myosin family	-	Chitin_synth_2,Cyt-b5,DEK_C,Myosin_head
>AALT_g9296	-1.39318	0.000351954	DNA binding protein ure-b1 [Alternaria alternata]	53485.EFQ95340	GCN5-like protein 1 (GCN5L1)	-	GCN5L1
>AALT_g7914	-1.39291	4.58934e-06	UBC-like protein [Alternaria alternata]	5016.M2V2Q0	Belongs to the ubiquitin-conjugating enzyme family	-	UQ_con
>AALT_g4652	-1.39231	0.0308579	uncharacterized protein AALT_g4652 [Alternaria alternata]	53485.EFQ85248	FAD binding domain	-	FAD_binding_3,Phe_hydrox_dim
>AALT_g6658	-1.39158	0.00063347	acetyl-CoA synthetase-like protein [Alternaria alternata]	5017.XP_007712160.1	AMP-binding enzyme	-	MFS_1
>AALT_g8034	-1.39132	5.1641e-07	proline-rich protein-15 protein [Alternaria alternata]	5016.M2TFK8	-	-	-
>AALT_g7991	-1.38996	8.28004e-08	sorting nexin-4 [Alternaria alternata]	5017.XP_007711437.1	PhoX homologous domain, present in p47phox and p40phox.	SNX4	PX,Vps5
>AALT_g7318	-1.38935	0.000219723	hypothetical protein CC77DRAFT_786348 [Alternaria alternata]	53485.EFQ85722	-	-	-
>AALT_g4017	-1.38923	0.00159302	pseudouridylate synthase 3 [Alternaria alternata]	5017.XP_007711855.1	tRNA pseudouridine synthase	DEG1	PseudoU_synth_1
>AALT_g5177	-1.38849	0.000190303	seven-hairpin glycosidase [Alternaria alternata]	5022.CBX98369	Belongs to the glycosyl hydrolase 47 family	-	Glyco_hydro_47
>AALT_g10620	-1.38727	0.0377586	hypothetical protein CC77DRAFT_934745 [Alternaria alternata]	45151.EDU45379	Frag1/DRAM/Sfk1 family	-	Frag1
>AALT_g8557	-1.38682	2.61939e-08	P-loop containing nucleoside triphosphate hydrolase protein [Alternaria alternata]	45151.EDU41689	Cell division protein 48 (CDC48), domain 2	SEC18	AAA,CDC48_2,CDC48_N
>AALT_g3458	-1.38523	0.00524371	rho-GTPase-activating protein 5 [Alternaria alternata]	93612.XP_008025869.1	CrcB-like protein, Camphor Resistance (CrcB)	-	CRCB
>AALT_g3531	-1.38433	0.000259436	S-adenosyl-L-methionine-dependent methyltransferase [Alternaria alternata]	45130.XP_007695142.1	Thiopurine S-methyltransferase (TPMT)	-	TPMT
>AALT_g3635	-1.3839	2.55161e-07	NAC-like protein [Alternaria alternata]	93612.XP_008021605.1	-	-	-
>AALT_g10762	-1.38293	0.00419973	hypercellular protein [Alternaria alternata]	53485.EFQ94265	ARS binding protein 2	-	Abp2
>AALT_g6884	-1.38083	3.2398e-07	filamentation protein [Alternaria alternata]	45151.EDU40637	Tetratricopeptide repeats	-	TPR_8
>AALT_g231	-1.37678	0.000653375	Acetyl-CoA synthetase-like protein [Alternaria alternata]	93612.XP_008024345.1	-	-	-
>AALT_g5621	-1.37637	3.24394e-07	vacuolar protein sorting-associated protein 28 [Alternaria alternata]	45151.EDU47688	Component of the ESCRT-I complex (endosomal sorting complex required for transport I), a regulator of vesicular trafficking process	VPS28	VPS28
>AALT_g4569	-1.37626	0.000176356	protein O-mannosyl-transferase 2 [Alternaria alternata]	93612.XP_008026353.1	Glycosyltransferase family 39 protein	PMT2	MIR,PMT,PMT_4TMC
>AALT_g542	-1.37485	0.00738011	hypothetical protein AA0111_g1112 [Alternaria arborescens]	45151.EDU44948	Class II Aldolase and Adducin N-terminal domain	-	Aldolase_II
>AALT_g6483	-1.37341	0.00448876	copper resistance protein [Alternaria alternata]	101162.XP_007684183.1	copper resistance protein crd2	-	-
>AALT_g6889	-1.37158	0.00255753	hypothetical protein AALT_g6889 [Alternaria alternata]	45151.EDU40657	Promethin	-	Promethin
>AALT_g10665	-1.37076	7.16238e-08	hypothetical protein CC77DRAFT_363775 [Alternaria alternata]	53485.EFQ95035	Glycosyltransferase family 20 protein	TPS2	Glyco_transf_20,Trehalose_PPase
>AALT_g2670	-1.37012	0.0358643	Chitin synthase G [Alternaria arborescens]	53485.EFQ88914	Glycosyltransferase family 2 protein	CHS3	Chitin_synth_1,Chitin_synth_1N
>AALT_g1734	-1.36982	0.00224024	Sphingolipid long chain base-responsive protein [Alternaria arborescens]	45151.EDU50133	Eisosome component PIL1	LSP1	Pil1
>AALT_g8816	-1.36974	0.0277896	hypothetical protein CC77DRAFT_115977 [Alternaria alternata]	5017.XP_007713400.1	GAL4-like Zn(II)2Cys6 (or C6 zinc) binuclear cluster DNA-binding domain	-	Fungal_trans,Zn_clus
>AALT_g5046	-1.3657	1.30679e-07	synaptobrevin [Alternaria alternata]	45151.EDU51154	Belongs to the synaptobrevin family	YKT6	Longin,Synaptobrevin
>AALT_g8444	-1.36206	0.00367716	1,3-beta-glucanosyltransferase gel3 precursor [Alternaria alternata]	45130.XP_007694349.1	Splits internally a 1,3-beta-glucan molecule and transfers the newly generated reducing end (the donor) to the non- reducing end of another 1,3-beta-glucan molecule (the acceptor) forming a 1,3-beta linkage, resulting in the elongation of 1,3- beta-glucan chains in the cell wall	gel4	Glyco_hydro_72,X8
>AALT_g940	-1.36064	0.000441264	hypothetical protein CC77DRAFT_1049950 [Alternaria alternata]	93612.XP_008020741.1	Glyoxalase-like domain	-	Glyoxalase_3
>AALT_g5641	-1.35994	0.00022872	TPR-like protein [Alternaria alternata]	101162.XP_007692907.1	Tetratricopeptide repeat	PEX5	TPR_1,TPR_16,TPR_2,TPR_8
>AALT_g7646	-1.35898	0.0125129	hypothetical protein CC77DRAFT_1030745 [Alternaria alternata]	53485.EFQ89537	-	-	-
>AALT_g899	-1.35872	0.00195581	calponin [Alternaria alternata]	45151.EDU41130	Calponin homology domain	SCP1	CH
>AALT_g7416	-1.35861	0.00182885	gnat family protein [Alternaria alternata]	53485.EFQ90792	Gnat family	-	Acetyltransf_1,Acetyltransf_10
>AALT_g7789	-1.35786	4.32032e-05	hypothetical protein AA0111_g5174 [Alternaria arborescens]	93612.XP_008023562.1	Ctr copper transporter family	CTR2	Ctr
>AALT_g1393	-1.3552	0.00485217	hypothetical protein AALT_g1393 [Alternaria alternata]
>AALT_g3843	-1.35441	0.00408963	hypothetical protein CC77DRAFT_980325 [Alternaria alternata]	5016.M2UM06	Bacterial low temperature requirement A protein (LtrA)	-	LtrA
>AALT_g6517	-1.35413	0.00812632	DNA repair and recombination protein RAD26 [Alternaria alternata]	53485.EFQ88126	SNF2 family N-terminal domain	rhp26	Helicase_C,SNF2_N
>AALT_g3	-1.35283	0.000848647	cyanate hydratase [Alternaria alternata]	45151.EDU42989	Catalyzes the reaction of cyanate with bicarbonate to produce ammonia and carbon dioxide	cyn1	Cyanate_lyase
>AALT_g9050	-1.35281	0.0397455	Phosphoacetylglucosamine mutase [Alternaria alternata]	5017.XP_007713866.1	Belongs to the phosphohexose mutase family	-	PGM_PMM_I,PGM_PMM_II,PGM_PMM_III,PGM_PMM_IV
>AALT_g4284	-1.35046	1.76197e-06	GTP-binding protein Sey1 [Alternaria alternata]	93612.XP_008023932.1	Cooperates with the reticulon proteins and tubule- shaping DP1 family proteins to generate and maintain the structure of the tubular endoplasmic reticulum network. Has GTPase activity, which is required for its function in ER organization	SEY1	RHD3
>AALT_g9359	-1.34857	0.000268181	homogentisate 1,2-dioxygenase [Alternaria alternata]	45130.XP_007702998.1	homogentisate 1,2-dioxygenase	-	HgmA
>AALT_g1695	-1.34736	0.00220795	NAD(P)-binding protein [Alternaria alternata]	45151.EDU50176	Enoyl-(Acyl carrier protein) reductase	-	adh_short
>AALT_g9161	-1.34611	3.40316e-06	hypothetical protein AA0111_g12527 [Alternaria arborescens]	45151.EDU44711	Competence-damaged protein	-	CinA
>AALT_g11863	-1.34569	0.00861928	MYB DNA-binding-like protein [Alternaria alternata]	45151.EDU46500	Myb-like DNA-binding domain	-	Myb_DNA-binding
>AALT_g5272	-1.3453	0.0214621	Phosphoenolpyruvate/pyruvate-like protein [Alternaria alternata]	61459.XP_007783455.1	Carboxyvinyl-carboxyphosphonate phosphorylmutase	-	PEP_mutase
>AALT_g8952	-1.34442	0.00321997	putative metal-dependent phosphohydrolase [Alternaria alternata]	5016.M2TD66	HD domain	-	HD
>AALT_g1248	-1.34227	6.08917e-07	macro-like protein 1 [Alternaria alternata]
>AALT_g9519	-1.3405	0.000112659	hypothetical protein CC77DRAFT_1018872 [Alternaria alternata]	93612.XP_008030522.1	Peptidase inhibitor I78 family	-	Inhibitor_I78
>AALT_g10185	-1.33857	0.0359509	alpha-ketoglutarate dependent dioxygenase [Alternaria alternata]	101162.XP_007692022.1	Taurine catabolism dioxygenase TauD, TfdA family	-	TauD
>AALT_g4599	-1.33824	0.000745558	hypothetical protein CC77DRAFT_1097494 [Alternaria alternata]	5017.XP_007712227.1	Domain with 2 conserved Trp (W) residues	-	WW
>AALT_g1214	-1.33604	4.58761e-06	hypothetical protein CC77DRAFT_44038 [Alternaria alternata]	93612.XP_008031040.1	-	-	-
>AALT_g8359	-1.33525	0.0453061	integral membrane protein [Alternaria alternata]	93612.XP_008024866.1	-	-	-
>AALT_g4487	-1.33397	0.015367	integral membrane protein [Alternaria alternata]	93612.XP_008023908.1	Membrane-associating domain	-	MARVEL
>AALT_g1306	-1.33349	0.0496425	hypothetical protein AALT_g1306 [Alternaria alternata]	5016.M2UZH1	-	-	-
>AALT_g423	-1.3331	0.00182885	RNA binding effector protein [Alternaria alternata]	53485.EFQ90357	K homology RNA-binding domain	SCP160	KH_1
>AALT_g1018	-1.33285	0.00603927	PAP2-like protein [Alternaria alternata]	101162.XP_007687357.1	Acid phosphatase homologues	-	PAP2
>AALT_g7056	-1.3325	0.015327	14-3-3 protein [Alternaria alternata]	53485.EFQ90367	14-3-3 protein	-	2014-03-03
>AALT_g9951	-1.33165	0.0115238	FAD dependent oxidoreductase [Alternaria alternata]	53485.EFQ88515	FAD dependent oxidoreductase	-	DAO
>AALT_g5420	-1.33086	0.0145063	urease [Alternaria alternata]	53485.EFQ86787	belongs to the metallo- dependent hydrolases superfamily. Urease alpha subunit family	URE1	Amidohydro_1,Urease_alpha,Urease_beta,Urease_gamma
>AALT_g5112	-1.32957	0.0117492	P-loop containing nucleoside triphosphate hydrolase protein [Alternaria alternata]	53485.EFQ93157	Pfam:KaiC	-	ATPase,Rad51,RecA
>AALT_g3758	-1.32951	6.79052e-08	GTP-binding protein [Alternaria alternata]	53485.EFQ89474	Belongs to the small GTPase superfamily. SAR1 family	SAR1	Arf
>AALT_g5375	-1.32838	0.0385831	Clavaminate synthase-like protein [Alternaria alternata]	53485.EFQ91038	Belongs to the iron ascorbate-dependent oxidoreductase family	-	2OG-FeII_Oxy,DIOX_N
>AALT_g10678	-1.32795	9.74692e-06	hypothetical protein AALT_g10678 [Alternaria alternata]	45151.EDU41407	-	-	NYN
>AALT_g11623	-1.32713	2.91737e-06	ARM repeat-containing protein [Alternaria alternata]	53485.EFQ89883	Vacuolar 14 Fab1-binding region	-	Vac14_Fab1_bd,Vac14_Fig4_bd
>AALT_g5575	-1.32707	0.00200636	sin3 complex subunit [Alternaria alternata]	45151.EDU47531	sin3 complex subunit	-	-
>AALT_g2549	-1.32597	6.45109e-07	copper/zinc binding superoxide dismutase [Alternaria alternata]	93612.XP_008029091.1	Destroys radicals which are normally produced within the cells and which are toxic to biological systems	SOD1	Sod_Cu
>AALT_g2408	-1.32589	0.0110952	hypothetical protein CC77DRAFT_748805 [Alternaria alternata]	45151.EDU43983	-	-	-
>AALT_g7125	-1.32584	0.00802538	P-loop containing nucleoside triphosphate hydrolase protein [Alternaria alternata]	53485.EFQ91293	Belongs to the ClpA ClpB family	HSP78	AAA,AAA_2,ClpB_D2-small
>AALT_g422	-1.32565	0.00438818	Class E vacuolar protein-sorting machinery protein [Alternaria alternata]	53485.EFQ90361	GAT domain	HSE1	GAT,SH3_1,UIM,VHS
>AALT_g1984	-1.32414	0.00323153	ARM repeat-containing protein [Alternaria alternata]	93612.XP_008028161.1	Nuclear condensing complex subunits, C-term domain	YCG1	Cnd3,HEAT_2
>AALT_g1152	-1.32378	1.46214e-06	FSH1-like protein [Alternaria alternata]	93612.XP_008030963.1	Serine hydrolase (FSH1)	-	FSH1
>AALT_g10653	-1.32345	0.000148844	DUF803-domain-containing protein [Alternaria alternata]	53485.EFQ87904	Magnesium transporter NIPA	-	Mg_trans_NIPA
>AALT_g3786	-1.3227	1.07809e-07	hypothetical protein AA0111_g3426 [Alternaria arborescens]	45130.XP_007694059.1	Redoxin	-	Redoxin
>AALT_g6320	-1.32182	9.99527e-07	fructose-bisphosphate aldolase [Alternaria alternata]	53485.EFQ90988	Fructose-bisphosphate aldolase class-II	FBA1	F_bP_aldolase
>AALT_g4926	-1.32165	1.37741e-06	hypothetical protein CC77DRAFT_1017574 [Alternaria alternata]	53485.EFQ92526	-	-	-
>AALT_g4026	-1.32126	1.10834e-05	hypothetical protein AALT_g4026 [Alternaria alternata]	45151.EDU45073	-	-	-
>AALT_g5503	-1.32106	0.00216006	hypothetical protein AALT_g5503 [Alternaria alternata]
>AALT_g3185	-1.32091	9.8984e-05	hypothetical protein CC77DRAFT_705891 [Alternaria alternata]	5017.XP_007713562.1	Alpha and gamma adaptin binding protein p34	-	Adaptin_binding
>AALT_g5167	-1.31967	0.00543825	ribonuclease T2 [Alternaria alternata]	53485.EFQ87971	Belongs to the RNase T2 family	RBT7	Ribonuclease_T2
>AALT_g559	-1.3188	0.0131559	alcohol dehydrogenase GroES-like-like protein [Alternaria alternata]	53485.EFQ95307	Amidase	-	Amidase
>AALT_g9480	-1.31598	3.97346e-05	Gryzun, putative trafficking through golgi-like protein [Alternaria alternata]	45130.XP_007702938.1	Gryzun, putative trafficking through Golgi	-	Foie-gras_1,Gryzun
>AALT_g8239	-1.31529	0.000600231	hypothetical protein CC77DRAFT_219056 [Alternaria alternata]	45151.EDU47161	T-complex protein 11	-	Tcp11
>AALT_g4944	-1.31514	0.000477228	l-galactonate dehydratase [Stemphylium lycopersici]	93612.XP_008028356.1	Mandelate racemase / muconate lactonizing enzyme, C-terminal domain	-	MR_MLE_C,MR_MLE_N
>AALT_g8893	-1.31416	7.92671e-06	hypothetical protein AALT_g8893 [Alternaria alternata]	101162.XP_007682921.1	-	-	-
>AALT_g1902	-1.31293	8.62272e-06	putative uncharacterized RING finger protein P8B7.23-like [Alternaria sp. MG1]	225117.XP_009348148.1	Ring finger protein	-	zf-C3HC4,zf-C3HC4_3
>AALT_g5624	-1.31195	0.0242834	platelet-activating factor acetylhydrolase [Alternaria alternata]	53485.EFQ86808	phospholipase	-	PAF-AH_p_II
>AALT_g4363	-1.31045	0.00290488	lysine decarboxylase-like protein [Alternaria alternata]	45151.EDU46464	Possible lysine decarboxylase	-	Lysine_decarbox
>AALT_g11289	-1.30968	0.00429857	peptidyl-tRNA hydrolase-like protein [Alternaria alternata]	93612.XP_008023973.1	RF-1 domain	-	RF-1
>AALT_g6062	-1.30958	4.93865e-05	VHS-like protein [Alternaria alternata]	53485.EFQ90522	Domain present in VPS-27, Hrs and STAM	GGA2	Alpha_adaptinC2,GAT,VHS
>AALT_g1979	-1.30751	0.0017862	pleckstrin-like protein [Alternaria alternata]	53485.EFQ88822	PH domain	-	PH
>AALT_g1351	-1.30677	0.00166472	electron transfer flavo protein, beta subunit [Alternaria alternata]	53485.EFQ85908	Electron transfer flavoprotein domain	CIR1	ETF
>AALT_g1179	-1.3063	0.000236129	aldolase [Alternaria alternata]	53485.EFQ88322	DeoC/LacD family aldolase	-	DeoC
>AALT_g194	-1.30534	0.00124172	cation diffusion facilitator 1 [Alternaria alternata]	45130.XP_007705663.1	Dimerisation domain of Zinc Transporter	-	Cation_efflux,ZT_dimer
>AALT_g10631	-1.30221	0.00839645	putative alpha,alpha-trehalose-phosphate synthase [UDP-forming]	53485.EFQ87393	Glycosyltransferase family 20 protein	TPS3	Glyco_transf_20,Trehalose_PPase
>AALT_g9581	-1.30044	0.000110535	quinate permease [Alternaria alternata]	93612.XP_008027059.1	Belongs to the major facilitator superfamily. Sugar transporter (TC 2.A.1.1) family	-	Sugar_tr
>AALT_g9754	-1.29992	0.000670539	peptidase C14 [Alternaria alternata]	93612.XP_008025242.1	Caspase domain	-	Peptidase_C14
>AALT_g1983	-1.29973	0.00700983	hypothetical protein AA0119_g3454 [Alternaria tenuissima]	45151.EDU44053	Glycosyltransferase family 71 protein	MNN2	Mannosyl_trans3
>AALT_g2348	-1.29887	0.0135965	5-oxoprolinase (ATP-hydrolysing) [Alternaria alternata]	393283.XP_007834361.1	5-oxoprolinase	-	Hydant_A_N,Hydantoinase_A,Hydantoinase_B
>AALT_g4174	-1.29761	0.0246306	alpha/beta-hydrolase [Alternaria alternata]	93612.XP_008024586.1	Carbohydrate esterase family 5 protein	-	Cutinase
>AALT_g7916	-1.29694	0.01678	peroxisomal membrane protein pex13 [Alternaria alternata]	5022.CBX95498	Putative TOS1-like glycosyl hydrolase (DUF2401)	TOS1	DUF2401,DUF2403
>AALT_g7269	-1.29683	0.0447318	acid phosphatase/Vanadium-dependent haloperoxidase [Alternaria alternata]	93612.XP_008030503.1	PAP2 superfamily	-	PAP2
>AALT_g9007	-1.29565	0.00017822	glycoside hydrolase [Alternaria alternata]	5016.M2TIA5	Alcohol dehydrogenase GroES-like domain	-	ADH_N,ADH_zinc_N
>AALT_g5105	-1.29532	0.00397217	gtr1 g-like protein [Alternaria alternata]	53485.EFQ94812	-	-	-
>AALT_g12035	-1.28978	0.000396079	stomatin family protein [Alternaria alternata]
>AALT_g7913	-1.28876	0.000866709	RNA polymerase rpb1 c-terminal repeat domain protein [Alternaria alternata]	53485.EFQ94365	-	-	-
>AALT_g2383	-1.28857	0.00782675	BAR-like protein [Alternaria alternata]	45151.EDU42777	BAR	hob1	BAR,SH3_1
>AALT_g8106	-1.28795	0.000840193	P-loop containing nucleoside triphosphate hydrolase protein [Alternaria alternata]	45130.XP_007695986.1	phosphoribulokinase uridine kinase	-	PRK
>AALT_g9500	-1.28755	4.95269e-05	hypothetical protein CC77DRAFT_753011 [Alternaria alternata]	53485.EFQ91588	Glutathione S-transferase, C-terminal domain	-	GST_C,GST_C_2,GST_C_3,GST_N_2,GST_N_3
>AALT_g4267	-1.28691	0.0331359	Fes1-domain-containing protein [Alternaria alternata]	5017.XP_007712010.1	Hsp70 nucleotide exchange factor FES1	FES1	Fes1,HEAT_2,HEAT_EZ
>AALT_g4327	-1.28531	0.00163795	chitin synthase 6 [Alternaria alternata]	45151.EDU47912	Glycosyltransferase family 2 protein	-	Chitin_synth_2,Cyt-b5,DEK_C,Myosin_head
>AALT_g6621	-1.28357	0.00408963	Oxysterol-binding protein [Alternaria alternata]	45151.EDU51484	Belongs to the OSBP family	kes1	Oxysterol_BP
>AALT_g8419	-1.28302	0.0317856	calcium/calmodulin-dependent protein kinase type 2 [Alternaria alternata]	45151.EDU43756	Serine/Threonine protein kinases, catalytic domain	srk1	Pkinase
>AALT_g11175	-1.28205	0.000892444	hypothetical protein AALT_g11175 [Alternaria alternata]	5022.CBY02422	-	-	-
>AALT_g4966	-1.28085	0.000334318	wd-like protein [Alternaria alternata]	93612.XP_008028396.1	Uncharacterised protein domain (DUF2415)	-	DUF2415
>AALT_g7858	-1.2803	5.25689e-06	aspartyl-tRNA synthetase [Alternaria alternata]	45151.EDU50703	Uncharacterised conserved protein (DUF2156)	DPS1	DUF2156,tRNA-synt_2,tRNA_anti-codon
>AALT_g9289	-1.27932	0.000840764	HbrB-like protein [Alternaria alternata]	45151.EDU48362	HbrB-like	-	HbrB
>AALT_g1333	-1.27776	0.00373363	NAD(P)-binding protein [Alternaria alternata]	53485.EFQ90596	KR domain	-	adh_short_C2
>AALT_g5983	-1.27708	0.0194861	P-loop containing nucleoside triphosphate hydrolase protein [Alternaria alternata]	53485.EFQ94491	Belongs to the AAA ATPase family	-	AAA,Vps4_C
>AALT_g9543	-1.26916	0.00228638	phosphatidylserine decarboxylase proenzyme [Alternaria alternata]	53485.EFQ95715	Protein of unknown function (DUF1348)	-	-
>AALT_g9506	-1.26735	0.0234948	S-adenosyl-L-methionine-dependent methyltransferase [Alternaria alternata]	5017.XP_007708048.1	Ribosomal protein L11 methyltransferase (PrmA)	-	MTS
>AALT_g11508	-1.26683	0.0371333	high-affinity amino acid transporter [Alternaria alternata]	5016.M2TGG7	Amino acid permease	-	AA_permease
>AALT_g5220	-1.26652	5.91428e-05	hypothetical protein CC77DRAFT_956206 [Alternaria alternata]	53485.EFQ88669	Altered inheritance of mitochondria protein 21	-	Aim21
>AALT_g7244	-1.266	0.00032596	Arginase/deacetylase [Alternaria alternata]	53485.EFQ91878	Belongs to the arginase family	-	Arginase
>AALT_g3779	-1.26598	2.78441e-05	3-oxoacyl-reductase [Alternaria alternata]	45130.XP_007696951.1	Belongs to the short-chain dehydrogenases reductases (SDR) family	-	adh_short,adh_short_C2
>AALT_g68	-1.26533	0.000724629	glutamate-cysteine ligase regulatory subunit [Alternaria alternata]	53485.EFQ90036	Aldo/keto reductase family	-	Aldo_ket_red
>AALT_g4344	-1.26404	0.00861928	alanyl-tRNA synthetase-like protein [Alternaria alternata]	5022.CBX97027	Threonyl and Alanyl tRNA synthetase second additional domain	-	tRNA_SAD
>AALT_g7793	-1.26332	0.0230203	hypothetical protein AALT_g7793 [Alternaria alternata]	45151.EDU50575	-	-	-
>AALT_g309	-1.26044	0.0103018	PH-like protein [Alternaria alternata]	53485.EFQ87249	Pleckstrin homology domain.	-	-
>AALT_g5132	-1.2592	2.20285e-06	Long-chain-fatty-acid--CoA ligase 1 [Alternaria alternata]	53485.EFQ89418	AMP-binding enzyme	FAA4	AMP-binding
>AALT_g5858	-1.25748	0.000903434	protein-L-isoaspartate O-methyltransferase [Alternaria alternata]	5016.M2THQ7	Protein-L-isoaspartate O-methyltransferase	-	PCMT
>AALT_g10282	-1.2566	0.0176927	F-box-like protein [Alternaria alternata]	53485.EFQ85711	Domain of unknown function (DUF3506)	-	DUF3506,F-box,F-box-like
>AALT_g401	-1.25453	6.90492e-05	NADH:flavin oxidoreductase NADH oxidase [Alternaria alternata]	45151.EDU49520	NADH:flavin oxidoreductase / NADH oxidase family	OYE32	Oxidored_FMN
>AALT_g670	-1.25254	0.00167555	transmembrane protein 1 [Alternaria alternata]	5016.M2U4B1	AMP-binding enzyme	-	AMP-binding
>AALT_g2852	-1.25119	0.0121633	putative secreted protein [Alternaria gaisen]	5016.M2UW95	-	-	-
>AALT_g5455	-1.25061	0.0319797	hypothetical protein CC77DRAFT_1024433 [Alternaria alternata]	93612.XP_008026069.1	-	-	-
>AALT_g2056	-1.25003	0.032602	fungal-specific transcription factor-like protein [Alternaria alternata]	53485.EFQ89176	Fungal specific transcription factor domain	-	Fungal_trans,Zn_clus
>AALT_g7171	-1.24959	0.0107707	tetratricopeptide repeat protein 1 [Alternaria alternata]	5017.XP_007716763.1	TPR repeat	-	-
>AALT_g760	-1.2494	0.000720555	kinase-like protein [Alternaria alternata]	53485.EFQ93126	Serine/Threonine protein kinases, catalytic domain	PKH1	PH_3,Pkinase
>AALT_g1505	-1.24876	0.00261509	hypothetical protein CC77DRAFT_1015389 [Alternaria alternata]	45151.EDU43816	Glycosyltransferase family 2 protein	ALG5	Glycos_transf_2
>AALT_g1216	-1.24863	0.0021702	hypothetical protein AALT_g1216 [Alternaria alternata]	53485.EFQ92841	Protein of unknown function (DUF2457)	-	DUF2457
>AALT_g7358	-1.24842	0.0116416	cytochrome P450 [Alternaria alternata]	35725.K2R7V7	Cytochrome P450	-	p450
>AALT_g2431	-1.24818	9.8984e-05	long chronological lifespan protein 2 [Alternaria alternata]	13684.SNOT_11258	component of the endoplasmic reticulum- associated degradation (ERAD) pathway	LCL2	-
>AALT_g3671	-1.24806	0.00332599	ATP-binding cassette protein [Alternaria alternata]	53485.EFQ84945	ABC transporter transmembrane region 2	PXA2	ABC_membrane_2,ABC_tran
>AALT_g7537	-1.24649	0.00278397	4-coumarate-CoA ligase-like protein [Alternaria alternata]	5016.M2TX22	AMP-binding enzyme C-terminal domain	-	AMP-binding,AMP-binding_C
>AALT_g7270	-1.24532	0.0317033	ankyrin repeat-like protein [Alternaria alternata]	45130.XP_007702575.1	Ankyrin repeats (many copies)	-	Ank_5
>AALT_g4380	-1.24471	0.00914997	hypothetical protein CC77DRAFT_942089 [Alternaria alternata]	13684.SNOT_10187	MAPEG family	-	MAPEG
>AALT_g8570	-1.24185	1.28059e-05	carboxymuconolactone decarboxylase [Alternaria alternata]	45151.EDU41681	Carboxymuconolactone decarboxylase family	-	CMD
>AALT_g5526	-1.23984	0.0424421	hypothetical protein AA0115_g3212 [Alternaria tenuissima]	45151.EDU50907	-	-	-
>AALT_g8349	-1.23935	0.000903076	hypothetical protein AALT_g8349 [Alternaria alternata]	53485.EFQ94602	-	-	-
>AALT_g10875	-1.23905	0.0188519	Lysophospholipid acyltransferase [Alternaria tenuissima]	53485.EFQ87561	Belongs to the membrane-bound acyltransferase family	ale1	MBOAT
>AALT_g7715	-1.23864	0.0176283	tRNA methyltransferase trm5 [Alternaria alternata]	5017.XP_007714784.1	Specifically methylates the N1 position of guanosine-37 in various cytoplasmic and mitochondrial tRNAs. Methylation is not dependent on the nature of the nucleoside 5' of the target nucleoside. This is the first step in the biosynthesis of wybutosine (yW), a modified base adjacent to the anticodon of tRNAs and required for accurate decoding	TRM5	Met_10
>AALT_g244	-1.23864	0.0377498	alpha/beta-hydrolase [Alternaria alternata]	5016.M2TPR7	Steryl acetyl hydrolase	-	Abhydrolase_3
>AALT_g8981	-1.23834	0.00563977	glutathione s-transferase [Alternaria alternata]	13684.SNOT_02588	Glutathione S-transferase, N-terminal domain	-	GST_C_2,GST_N_2
>AALT_g7598	-1.2383	0.0100324	hypothetical protein AALT_g7598 [Alternaria alternata]	53485.EFQ90699	-	-	-
>AALT_g5605	-1.238	0.000537173	amidase [Alternaria alternata]	53485.EFQ96367	Amidase	-	Amidase
>AALT_g10696	-1.23709	0.0396613	Annexin [Alternaria alternata]	53485.EFQ89401	Annexin repeats	-	Annexin
>AALT_g3851	-1.23513	0.00496676	hypothetical protein CC77DRAFT_1016208 [Alternaria alternata]
>AALT_g6960	-1.23486	0.037904	UBC-like protein [Alternaria alternata]	53485.EFQ85874	protein modification by small protein conjugation	-	UQ_con
>AALT_g7756	-1.23452	0.000244621	nuclear transcription factor Y subunit B-10 [Alternaria alternata]	101162.XP_007689018.1	Core histone H2A/H2B/H3/H4	HAP3	CBFD_NFYB_HMF
>AALT_g7734	-1.23426	0.000379469	2-hydroxyacid dehydrogenase protein [Alternaria alternata]	45130.XP_007696708.1	D-isomer specific 2-hydroxyacid dehydrogenase, NAD binding domain	-	2-Hacid_dh_C
>AALT_g10150	-1.23374	0.00233643	alcohol oxidase [Alternaria alternata]	93612.XP_008025219.1	GMC oxidoreductase	-	GMC_oxred_C,GMC_oxred_N
>AALT_g83	-1.23231	0.00638014	hypothetical protein AALT_g83 [Alternaria alternata]
>AALT_g11673	-1.23208	0.0267652	glycolipid-anchored surface protein 5 precursor [Alternaria alternata]	93612.XP_008025532.1	Splits internally a 1,3-beta-glucan molecule and transfers the newly generated reducing end (the donor) to the non- reducing end of another 1,3-beta-glucan molecule (the acceptor) forming a 1,3-beta linkage, resulting in the elongation of 1,3- beta-glucan chains in the cell wall	GAS4	Glyco_hydro_72
>AALT_g1775	-1.23178	0.00395829	RhoGAP-domain-containing protein [Alternaria alternata]	53485.EFQ92886	Fes/CIP4 homology domain	RGD1	FCH,RhoGAP
>AALT_g10539	-1.23104	0.00447971	mevalonate kinase [Alternaria alternata]	5022.CBX90431	May contribute to the regulation of the isoprenoid and sterol pathway in living cells	ERG12	GHMP_kinases_C,GHMP_kinases_N,GalKase_gal_bdg
>AALT_g4093	-1.231	0.00160675	hypothetical protein AA0111_g10065 [Alternaria arborescens]	5017.XP_007706801.1	Stress responsive A/B Barrel Domain	-	Dabb
>AALT_g9155	-1.22861	0.00543186	hypothetical protein AA0118_g8066 [Alternaria tenuissima]	53485.EFQ88690	CorA-like Mg2+ transporter protein	-	CorA
>AALT_g7732	-1.22832	5.41629e-05	citrate lyase subunit beta (Citrate (pro-3S)-lyase subunit beta) [Alternaria sp. MG1]	45151.EDU50890	HpcH/HpaI aldolase/citrate lyase family	-	HpcH_HpaI
>AALT_g3266	-1.22814	0.000468457	hypothetical protein CC77DRAFT_1092702 [Alternaria alternata]	45151.EDU39694	-	-	-
>AALT_g106	-1.22721	2.46006e-05	hypothetical protein AALT_g106 [Alternaria alternata]	53485.EFQ85471	-	-	-
>AALT_g6475	-1.22579	0.00028742	hypothetical protein CC77DRAFT_944722 [Alternaria alternata]	45151.EDU51299	c2h2 zinc finger protein	SIP5	-
>AALT_g2316	-1.22408	0.000487002	5-oxoprolinase (ATP-hydrolysing) [Alternaria alternata]	101162.XP_007691400.1	Hydantoinase B/oxoprolinase	-	Hydant_A_N,Hydantoinase_A,Hydantoinase_B
>AALT_g11641	-1.22261	0.00176437	hypothetical protein CC77DRAFT_94305 [Alternaria alternata]	53485.EFQ88164	-	-	-
>AALT_g5437	-1.22237	0.000255435	fas1-like protein [Alternaria alternata]	53485.EFQ85341	-	-	Fasciclin
>AALT_g4925	-1.22201	3.85287e-06	hypothetical protein CC77DRAFT_1058439 [Alternaria alternata]	5022.CBX98008	-	-	-
>AALT_g4283	-1.22163	0.0174347	GTP-binding protein sey1 [Alternaria alternata]	5017.XP_007712031.1	-	-	-
>AALT_g12026	-1.22067	0.00602238	HET-like protein [Alternaria alternata]
>AALT_g2721	-1.22054	0.0328268	HET-like protein [Alternaria alternata]
>AALT_g1312	-1.22028	0.000905326	hypothetical protein CC77DRAFT_34254 [Alternaria alternata]	53485.EFQ88747	Velvet factor	-	Velvet
>AALT_g2712	-1.21958	4.138e-06	aminotransferase [Alternaria alternata]	93612.XP_008020830.1	Aminotransferase class I and II	-	Aminotran_1_2
>AALT_g149	-1.21938	0.00476468	plastidic glucose transporter 4 [Alternaria alternata]	45151.EDU43724	Belongs to the major facilitator superfamily. Sugar transporter (TC 2.A.1.1) family	-	Sugar_tr
>AALT_g4723	-1.21937	0.000921218	putative aminotransferase [Alternaria tenuissima]	5017.XP_007707975.1	Belongs to the class-III pyridoxal-phosphate-dependent aminotransferase family	-	Aminotran_3
>AALT_g557	-1.219	0.00653607	neutral amino acid transporter-like protein [Alternaria alternata]	53485.EFQ95309	Transmembrane amino acid transporter protein	-	Aa_trans
>AALT_g258	-1.21853	0.00377199	ubiquitin binding protein [Alternaria alternata]	45130.XP_007700171.1	Component of the ESCRT-0 complex which is the sorting receptor for ubiquitinated cargo proteins at the multivesicular body (MVB) and recruits ESCRT-I to the MVB outer membrane	VPS27	FYVE,UIM,VHS
>AALT_g10610	-1.21812	0.00237074	DUF396-like protein [Alternaria alternata]	93612.XP_008031437.1	Transmembrane adaptor Erv26	SVP26	Erv26
>AALT_g5506	-1.21798	3.83278e-05	hypothetical protein AALT_g5506 [Alternaria alternata]	45151.EDU50503	-	-	-
>AALT_g16	-1.21686	0.0355008	eps15-like protein [Alternaria alternata]	45130.XP_007703811.1	increased rdna silencing protein 4	IRS4	EF-hand_4
>AALT_g7433	-1.21664	0.000567027	hypothetical protein AA0120_g4680 [Alternaria tenuissima]	45130.XP_007702474.1	Ribonuclease 2-5A	IRE1	Pkinase,Ribonuc_2-5A
>AALT_g4210	-1.21626	0.00171475	hypothetical protein AA0111_g11505 [Alternaria arborescens]	93612.XP_008026195.1	Rhodanese Homology Domain	-	Rhodanese
>AALT_g2848	-1.21566	0.0335464	transcription factor 25 [Alternaria alternata]	5017.XP_007713535.1	Divergent CRAL/TRIO domain	-	CRAL_TRIO_2,RhoGAP
>AALT_g2407	-1.21523	0.00545085	hypothetical protein CC77DRAFT_1039301 [Alternaria alternata]	5016.M2U0S0	-	-	-
>AALT_g9254	-1.2152	0.00331206	hypothetical protein AALT_g9254 [Alternaria alternata]	45151.EDU49080	-	-	-
>AALT_g5324	-1.21473	0.000574523	NAD(P)-binding protein [Alternaria alternata]	53485.EFQ88341	KR domain	-	adh_short
>AALT_g9695	-1.21445	0.0319003	hypothetical protein CC77DRAFT_994290 [Alternaria alternata]	45151.EDU42230	Glycoside hydrolase family 79 protein	-	Glyco_hydro_79C
>AALT_g9475	-1.21413	1.13069e-05	Protein kinase [Alternaria arborescens]	53485.EFQ87340	Serine threonine protein kinase	KIN2	KA1,Pkinase
>AALT_g11338	-1.21237	0.000381856	catabolic 3-dehydroquinase [Alternaria alternata]	101162.XP_007690489.1	Is involved in the catabolism of quinate. Allows the utilization of quinate as carbon source via the beta-ketoadipate pathway	qutE	DHquinase_II
>AALT_g539	-1.21186	3.40316e-06	3-ketoacyl-CoA thiolase B [Alternaria alternata]	5016.M2V002	Belongs to the thiolase family	POT1	Thiolase_C,Thiolase_N
>AALT_g8909	-1.21176	0.000822687	glycerol-3-phosphate acyltransferas-like protein [Alternaria alternata]	45151.EDU41993	Phosphate acyltransferases	-	Acyltransferase
>AALT_g2934	-1.21101	1.52876e-05	NAD(P)-binding protein [Alternaria alternata]	53485.EFQ92741	Enoyl-(Acyl carrier protein) reductase	-	adh_short
>AALT_g10230	-1.21075	0.00179072	amidase signature enzyme [Alternaria alternata]	45130.XP_007694734.1	Amidase	-	Amidase
>AALT_g3028	-1.21054	0.012151	acetyl-CoA synthetase-like protein [Alternaria alternata]	53485.EFQ95805	AMP-binding enzyme C-terminal domain	-	AMP-binding,AMP-binding_C
>AALT_g1671	-1.21052	0.00204504	Molybdopterin biosynthesis MoaE [Alternaria alternata]	53485.EFQ93884	Catalytic subunit of the molybdopterin synthase complex, a complex that catalyzes the conversion of precursor Z into molybdopterin. Acts by mediating the incorporation of 2 sulfur atoms from thiocarboxylated MOCS2A into precursor Z to generate a dithiolene group	cnxH	MoaE
>AALT_g7211	-1.20943	5.2656e-06	aldehyde dehydrogenase [Alternaria alternata]	5017.XP_007715309.1	Belongs to the aldehyde dehydrogenase family	ALD5	Aldedh
>AALT_g7876	-1.20822	2.15056e-05	cytochrome c oxidase copper chaperone Cox17 [Alternaria alternata]	13684.SNOT_15245	Cytochrome C oxidase copper chaperone (COX17)	COX17	COX17
>AALT_g7854	-1.20816	0.00351118	ph-like protein [Alternaria alternata]	53485.EFQ91274	Pleckstrin homology domain.	-	PH
>AALT_g5364	-1.20535	0.0352894	1-phosphatidylinositol-4,5-bisphosphate phosphodiesterase 1 [Alternaria alternata]	45151.EDU50816	Nuclear fragile X mental retardation-interacting protein 1 (NUFIP1)	-	NUFIP1,zf-CCCH
>AALT_g1685	-1.20395	0.000517103	patatin-like protein [Alternaria alternata]	93612.XP_008030776.1	Patatin-like phospholipase domain-containing protein	-	DUF3336,Patatin
>AALT_g10619	-1.20375	0.000770682	ornithine decarboxylase [Alternaria alternata]	53485.EFQ85059	-	-	-
>AALT_g9909	-1.20362	0.0451391	spg20 protein [Alternaria alternata]	45151.EDU47373	Senescence-associated protein	-	Senescence
>AALT_g2265	-1.20288	0.00124252	hypothetical protein CC77DRAFT_1018680 [Alternaria alternata]	53485.EFQ93341	LCCL domain	-	DUF1308,LCCL
>AALT_g6045	-1.20206	0.0117492	UNC-50 family protein [Alternaria alternata]	45130.XP_007696142.1	UNC-50 family	-	UNC-50
>AALT_g5383	-1.20142	0.0262157	fungal transcription factor [Alternaria alternata]	53485.EFQ93855	Fungal specific transcription factor domain	-	Fungal_trans,Zn_clus
>AALT_g1977	-1.19981	0.000281696	High-affinity potassium transport protein [Alternaria alternata]	45130.XP_007697026.1	Belongs to the TrkH potassium transport family	TRK1	TrkH
>AALT_g11983	-1.19976	0.000889645	hypothetical protein AALT_g11983 [Alternaria alternata]	45130.XP_007699028.1	-	-	-
>AALT_g588	-1.19962	0.00464219	putative xanthine/uracil permease [Alternaria gaisen]	45130.XP_007695474.1	Permease family	-	Xan_ur_permease
>AALT_g4961	-1.1989	0.00480025	U-box-like protein [Alternaria alternata]	5016.M2UJE4	Modified RING finger domain	-	TPR_1,TPR_11,U-box
>AALT_g3732	-1.19883	0.00331206	hypothetical protein CC77DRAFT_1090903 [Alternaria alternata]	93612.XP_008024412.1	Telomere capping, CST complex subunit	-	Ten1
>AALT_g6281	-1.19699	0.000595455	seven-hairpin glycosidase [Alternaria alternata]	5016.M2UTH6	Belongs to the glycosyl hydrolase 47 family	-	Glyco_hydro_47
>AALT_g6129	-1.19666	3.70383e-05	FAD binding-like protein [Alternaria alternata]	45151.EDU44219	Belongs to the oxygen-dependent FAD-linked oxidoreductase family	-	BBE,FAD_binding_4
>AALT_g8262	-1.1966	1.00631e-06	HECT-domain-containing protein [Alternaria alternata]	45151.EDU47052	E3 ubiquitin-protein ligase	hulA	C2,HECT,WW
>AALT_g4516	-1.19636	0.000182792	MFS general substrate transporter [Alternaria alternata]	5017.XP_007709190.1	Major Facilitator Superfamily	-	MFS_1,Nodulin-like
>AALT_g8354	-1.19621	0.0328492	Glucooligosaccharide oxidase [Alternaria alternata]	53485.EFQ89563	malic enzyme	MAE1	Malic_M,malic
>AALT_g5082	-1.19617	0.0183715	tyrosine-protein phosphatase non-receptor type 6 [Alternaria alternata]	45151.EDU51135	Protein tyrosine phosphatase, catalytic domain	Ptp2	Rhodanese,Y_phosphatase
>AALT_g798	-1.19584	0.00276566	5&apos;-nucleotidase-like protein [Alternaria alternata]	5017.XP_007714252.1	Belongs to the 5'-nucleotidase family	-	5_nucleotid_C,Metallophos
>AALT_g1692	-1.19512	0.00258694	5&apos;,5&apos;&apos;&apos;-P-1,P-4-tetraphosphate phosphorylase 2 [Alternaria alternata]	93612.XP_008030727.1	ATP adenylyltransferase	APA2	ATP_transf
>AALT_g7218	-1.19387	0.01951	cytochrome P450 [Alternaria alternata]	5016.M2UCN4	Belongs to the cytochrome P450 family	-	p450
>AALT_g6897	-1.19382	0.0145892	hypothetical protein AALT_g6897 [Alternaria alternata]	45151.EDU40652	Ubiquitin interaction domain-containing protein	-	UBA_4
>AALT_g6067	-1.19353	0.000285714	Prenylcysteine oxidase [Alternaria alternata]	5016.M2VB22	Prenylcysteine lyase	-	NAD_binding_8,Prenylcys_lyase
>AALT_g7296	-1.1934	1.11403e-05	hypothetical protein AALT_g7296 [Alternaria alternata]	13684.SNOT_06996	-	-	-
>AALT_g6821	-1.19339	0.0319003	hypothetical protein AALT_g6821 [Alternaria alternata]	53485.EFQ87889	Wings apart-like protein regulation of heterochromatin	-	WAPL
>AALT_g9052	-1.19226	0.00745776	D-xylulose 5-phosphate/D-fructose 6-phosphate phosphoketolase [Alternaria alternata]	53485.EFQ91857	D-xylulose 5-phosphate/D-fructose 6-phosphate phosphoketolase	-	XFP,XFP_C,XFP_N
>AALT_g2115	-1.19217	0.0262128	phosphorylcholine phosphatase [Alternaria alternata]	45130.XP_007700436.1	phosphorylcholine phosphatase	-	-
>AALT_g10995	-1.19038	0.00189678	ectomycorrhiza-upregulated zf-mynd-like protein [Alternaria alternata]	93612.XP_008021369.1	-	-	OTT_1508_deam,zf-MYND
>AALT_g5707	-1.18974	0.020484	c2h2 finger-like protein [Alternaria alternata]	53485.EFQ95538	zinc finger	-	zf-C2H2
>AALT_g6269	-1.18951	1.28285e-05	Glucose-repressible alcohol dehydrogenase transcriptional effector [Alternaria arborescens]	5016.M2UTG8	Endonuclease/Exonuclease/phosphatase family	CCR4	Exo_endo_phos,LRR_4,LRR_8
>AALT_g4049	-1.18901	0.000158633	tryptophan synthase [Alternaria alternata]	5017.XP_007710031.1	tryptophan synthase	-	Na_sulph_symp,PALP,SPX,Trp_syntA
>AALT_g7200	-1.18727	0.000307756	intermediate filament protein [Alternaria alternata]	45151.EDU40364	Sorting nexin C terminal	TRM8	Nexin_C,PX,PXA,RGS
>AALT_g1565	-1.18716	0.0064784	NAD(P)-binding protein [Alternaria alternata]	5016.M2UCN7	NAD(P)H-binding	-	Epimerase
>AALT_g6808	-1.18658	0.000289597	PIG-X-like protein [Alternaria alternata]	45130.XP_007697279.1	PIG-X / PBN1	PBN1	PIG-X
>AALT_g7170	-1.18537	0.000309102	hypothetical protein AA0111_g8031 [Alternaria arborescens]	53485.EFQ88233	Haloacid dehalogenase-like hydrolase	-	HAD_2
>AALT_g8927	-1.18194	2.72132e-05	DNA damage-binding protein 1 [Alternaria alternata]	45130.XP_007694294.1	CPSF A subunit region	-	CPSF_A,MMS1_N
>AALT_g2236	-1.18048	0.00425105	sulfite oxidase, mitochondrial precursor [Alternaria alternata]	45151.EDU42614	Mo-co oxidoreductase dimerisation domain	-	Mo-co_dimer,Oxidored_molyb
>AALT_g7317	-1.17885	0.00147053	dehydrin-like protein 2b [Alternaria alternata]	53485.EFQ85721	Allergen	-	-
>AALT_g3574	-1.17862	0.00427281	DNA translocase FtsK [Alternaria alternata]	45130.XP_007695123.1	G-protein coupled receptor activity	-	AMPK1_CBM,Hyphal_reg_CWP
>AALT_g5774	-1.17764	0.00425151	kelch repeat protein [Alternaria alternata]	45151.EDU47486	Kelch motif	-	BTB,Kelch_2,Kelch_4,Kelch_5
>AALT_g415	-1.1767	0.0227223	palmitoyltransferase swf1 [Alternaria alternata]	101162.XP_007689404.1	Belongs to the DHHC palmitoyltransferase family	SWF1	DHHC
>AALT_g6184	-1.17631	8.3653e-05	SH3-like protein [Alternaria alternata]	93612.XP_008028249.1	Src homology 3 domains	BBC1	SH3_1,SH3_2,SH3_9
>AALT_g964	-1.17601	0.00168997	Metallo-dependent phosphatase [Alternaria alternata]	45151.EDU50095	Calcineurin-like phosphoesterase	-	Metallophos
>AALT_g7863	-1.17469	0.00033956	protoplast regeneration and killer toxin resistance protein [Alternaria alternata]	5017.XP_007715422.1	Sel1-like repeats.	CHS4	Sel1
>AALT_g3990	-1.17408	0.000236129	hypothetical protein CC77DRAFT_1016087 [Alternaria alternata]	45151.EDU45046	-	-	-
>AALT_g7752	-1.1739	0.000228498	APH-domain-containing protein [Alternaria alternata]	53485.EFQ91211	Ecdysteroid kinase	-	APH
>AALT_g9578	-1.17382	0.0239742	hypothetical protein AALT_g9578 [Alternaria alternata]	45151.EDU43391	-	-	-
>AALT_g7195	-1.17365	0.0312805	FAD/NAD(P)-binding-like protein [Alternaria alternata]	45151.EDU40359	Flavin containing amine oxidoreductase	-	Amino_oxidase,NAD_binding_8
>AALT_g5457	-1.17349	0.00248295	transcription initiation factor TFIID subunit 7 [Alternaria alternata]	45151.EDU50458	TAFII55 protein conserved region	-	TAFII55_N
>AALT_g5517	-1.17164	0.00455921	hypothetical protein CC77DRAFT_1034588 [Alternaria alternata]	45151.EDU50544	-	-	-
>AALT_g11401	-1.17127	0.0365553	hypothetical protein AALT_g11401 [Alternaria alternata]	5017.XP_007706526.1	Uncharacterized conserved protein (DUF2183)	-	DUF2183
>AALT_g3699	-1.1706	0.0241329	fha domain protein [Alternaria alternata]	93612.XP_008024470.1	Forkhead associated domain	-	FHA
>AALT_g4424	-1.17012	0.0244655	MFS general substrate transporter [Alternaria alternata]	53485.EFQ96260	Major Facilitator Superfamily	-	MFS_1,MFS_2
>AALT_g9277	-1.17004	0.0144867	short chain dehydrogenase reductase [Alternaria alternata]	93612.XP_008021441.1	-	-	DUF3632
>AALT_g7185	-1.16828	0.00145164	DUF862-like protein [Alternaria alternata]	53485.EFQ88245	PPPDE putative peptidase domain	-	Peptidase_C97
>AALT_g1506	-1.16795	0.00351852	tetracycline-efflux transporter [Alternaria alternata]	53485.EFQ91102	Major Facilitator Superfamily	-	MFS_1
>AALT_g6725	-1.16731	1.06789e-05	hypothetical protein CC77DRAFT_1021048 [Alternaria alternata]	53485.EFQ86849	Belongs to the ubiquitin-conjugating enzyme family	ubc1	UBA_3,UQ_con
>AALT_g6546	-1.167	0.00131663	putative adipose-regulatory protein-like protein [Alternaria alternata]	45151.EDU51220	Putative adipose-regulatory protein (Seipin)	-	Seipin
>AALT_g5480	-1.16665	0.028128	Undecaprenyl diphosphate synthase [Alternaria alternata]	45151.EDU50755	Putative undecaprenyl diphosphate synthase	-	Prenyltransf
>AALT_g5479	-1.16612	0.00156934	exocyst complex component Sec10 [Alternaria alternata]	45130.XP_007701270.1	Exocyst complex component Sec10	SEC10	Sec10
>AALT_g4752	-1.16471	0.000881893	ras-like protein [Alternaria alternata]	5016.M2SUK6	Rab subfamily of small GTPases	-	Ras
>AALT_g2472	-1.16432	0.0165991	gpi anchored protein [Alternaria alternata]	5017.XP_007709923.1	-	-	-
>AALT_g1182	-1.16184	0.00060584	phosphorelay sensor kinase [Alternaria alternata]	45151.EDU50032	Motif C-terminal to PAS motifs (likely to contribute to PAS structural domain)	-	PAS_9
>AALT_g9988	-1.16055	0.000714776	hypothetical protein AALT_g9988 [Alternaria alternata]	45151.EDU47906	-	-	-
>AALT_g6099	-1.15818	0.000630758	SacI-like protein [Alternaria alternata]	45151.EDU43700	Inositol phosphatase	-	Syja_N,hSac2
>AALT_g4393	-1.15772	0.00290622	GTPase-activating protein-like protein gyp7 [Alternaria alternata]	53485.EFQ89743	Domain in Tre-2, BUB2p, and Cdc16p. Probable Rab-GAPs.	GYP7	DUF3548,RabGAP-TBC
>AALT_g7131	-1.1574	0.0396694	glutaredoxin-like protein [Alternaria alternata]	45151.EDU40013	Belongs to the glutaredoxin family	-	DUF836
>AALT_g5066	-1.15631	0.0360627	hypothetical protein CUC08_Gglean009827 [Alternaria sp. MG1]	45151.EDU51207	Carboxylesterase family	-	Abhydrolase_3
>AALT_g7421	-1.15539	0.000557734	P-loop containing nucleoside triphosphate hydrolase protein [Alternaria alternata]	45151.EDU45280	ABC-2 family transporter protein	-	ABC2_membrane_3,ABC_tran
>AALT_g2251	-1.15476	0.0154087	hypothetical protein CC77DRAFT_743207 [Alternaria alternata]	53485.EFQ94542	-	-	-
>AALT_g6563	-1.15469	0.00408963	transcription factor Tfb2 [Alternaria alternata]	93612.XP_008029629.1	Component of the core-TFIIH basal transcription factor involved in nucleotide excision repair (NER) of DNA	TFB2	Tfb2
>AALT_g11333	-1.1545	0.00259684	hypothetical protein AALT_g11333 [Alternaria alternata]	5016.M2UE77	Histidine phosphatase superfamily (branch 1)	-	His_Phos_1
>AALT_g7465	-1.15433	3.13943e-07	peptidyl-prolyl cis-trans isomerase H [Alternaria alternata]	53485.EFQ89343	PPIases accelerate the folding of proteins. It catalyzes the cis-trans isomerization of proline imidic peptide bonds in oligopeptides	CPR2	Pro_isomerase
>AALT_g7266	-1.15357	0.0111134	protein kinase-like protein ppk32 [Alternaria alternata]	45151.EDU40281	Protein tyrosine kinase	ppk32	Pkinase
>AALT_g11388	-1.15296	0.020593	bli-3 protein [Alternaria alternata]	5016.M2UMS6	-	-	-
>AALT_g7865	-1.15215	0.00163153	WD-like protein [Alternaria alternata]	5016.M2U693	WD40 repeats	-	WD40
>AALT_g5748	-1.15202	0.00170803	rubredoxin-NAD(+) reductase [Alternaria alternata]	45151.EDU47574	Rieske [2Fe-2S] domain	aif1	Pyr_redox_2,Reductase_C,Rieske
>AALT_g583	-1.15057	0.000103877	Fructose-1,6-bisphosphatase [Alternaria gaisen]	53485.EFQ95024	Belongs to the FBPase class 1 family	FBP1	FBPase
>AALT_g1158	-1.15044	0.00700983	multidrug resistance protein fnx1 [Alternaria alternata]	53485.EFQ86379	Expressed protein	-	-
>AALT_g9935	-1.15015	2.70896e-05	hypothetical protein CC77DRAFT_1025018 [Alternaria alternata]	5016.M2UGA0	Heterokaryon incompatibility protein (HET)	-	HET,Pkinase
>AALT_g1191	-1.14951	0.00162838	COP9 signalosome complex subunit 1 [Alternaria tenuissima]	45130.XP_007698377.1	26S proteasome subunit RPN7	-	PCI,RPN7
>AALT_g9106	-1.14896	0.00412935	cytochrome p450 monooxygenase [Alternaria alternata]	53485.EFQ86323	-	-	-
>AALT_g9651	-1.14794	7.28975e-05	NADH:ubiquinone oxidoreductase subunit [Alternaria alternata]	93612.XP_008027657.1	Nadh ubiquinone oxidoreductase	-	NDUF_B4
>AALT_g5914	-1.14792	0.0194977	quinate pathway repressor protein [Alternaria alternata]	45130.XP_007703089.1	-	-	-
>AALT_g6976	-1.1479	0.00333839	DUF803-like protein [Alternaria alternata]	45151.EDU40680	Magnesium transporter NIPA	-	Mg_trans_NIPA
>AALT_g1187	-1.14769	0.00014589	uncharacterized protein AALT_g1187 [Alternaria alternata]	5022.CBX94665	Methyltransferase domain	-	Methyltransf_25
>AALT_g558	-1.14642	0.00581919	Peptidoglycan deacetylase [Alternaria tenuissima]	45130.XP_007695430.1	Polysaccharide deacetylase	-	Polysacc_deac_1
>AALT_g1099	-1.1461	0.00857747	glycoside hydrolase [Alternaria alternata]	93612.XP_008030946.1	Glycoside hydrolase family 36 protein	-	Raffinose_syn
>AALT_g9169	-1.14579	0.0470637	subtilisin-like serine protease-like protein [Alternaria alternata]	5022.CBX93586	Belongs to the peptidase S8 family	-	Peptidase_S8,fn3_5
>AALT_g7619	-1.14548	0.0255938	hypothetical protein AA0114_g4853 [Alternaria tenuissima]	45151.EDU45535	Belongs to the cytochrome P450 family	-	p450
>AALT_g6660	-1.14374	0.00230797	thioesterase family protein-like protein [Alternaria alternata]	5016.M2UDX4	Thioesterase superfamily	-	4HBT
>AALT_g10021	-1.14291	0.000577654	acetoin dehydrogenase-like protein [Alternaria alternata]	93612.XP_008026179.1	KR domain	-	adh_short,adh_short_C2
>AALT_g8172	-1.14136	0.0113577	sequence-specific DNA binding RNA polymerase II transcription factor [Alternaria alternata]	101162.XP_007692134.1	Maltose acetyltransferase	-	Hexapep,Hexapep_2,Mac,Mac_assoc,Zn_clus
>AALT_g3594	-1.14082	0.0482739	hypothetical protein AALT_g3594 [Alternaria alternata]	53485.EFQ85217	-	-	-
>AALT_g2620	-1.13958	0.00417504	glycoside hydrolase [Alternaria alternata]	5017.XP_007718273.1	Glycoside hydrolase family 5 protein	exgD	Cellulase
>AALT_g11111	-1.13936	0.0308579	ADP,ATP carrier protein [Alternaria alternata]	93612.XP_008030193.1	Belongs to the mitochondrial carrier (TC 2.A.29) family	LEU5	Mito_carr
>AALT_g786	-1.13933	0.0267162	thiolase [Alternaria alternata]	53485.EFQ91414	Belongs to the thiolase family	-	Thiolase_C,Thiolase_N
>AALT_g11340	-1.13746	0.0132973	NAD(P)-binding protein [Alternaria alternata]	5016.M2UE89	Shikimate dehydrogenase substrate binding domain	-	Shikimate_dh_N
>AALT_g22	-1.13742	0.0310888	hypothetical protein CC77DRAFT_1042521 [Alternaria alternata]	5016.M2SYE8	-	-	-
>AALT_g8905	-1.13694	0.000748378	Alcohol dehydrogenase 1 [Alternaria gaisen]	53485.EFQ86948	Alcohol dehydrogenase GroES-like domain	ADH1	ADH_N,ADH_zinc_N
>AALT_g10770	-1.13675	0.000250192	hypothetical protein CC77DRAFT_1067190 [Alternaria alternata]	45151.EDU46641	-	-	DUF202
>AALT_g3618	-1.13672	0.000664775	mitochondrial carrier [Alternaria alternata]	5017.XP_007706711.1	Belongs to the mitochondrial carrier (TC 2.A.29) family	DIC1	Mito_carr
>AALT_g1087	-1.13602	0.0053658	DnaJ-domain-containing protein [Alternaria alternata]	53485.EFQ89408	X-domain of DnaJ-containing	CAJ1	DnaJ,DnaJ-X
>AALT_g7966	-1.13456	0.0408535	alcohol dehydrogenase [Alternaria alternata]	1051613.XP_003001392.1	dehydrogenase	-	ADH_N,ADH_zinc_N
>AALT_g1943	-1.13421	3.59836e-06	putative vacuolar dynamin-like GTPase VpsA [Alternaria alternata]	93612.XP_008028607.1	Belongs to the TRAFAC class dynamin-like GTPase superfamily. Dynamin Fzo YdjA family	VPS1	Dynamin_M,Dynamin_N,GED
>AALT_g7638	-1.13231	0.000230882	hypothetical protein AALT_g7638 [Alternaria alternata]	45151.EDU45521	Protein kinase C conserved region 2 (CalB)	-	C2
>AALT_g10896	-1.13096	0.0117963	response to oxidative stress [Alternaria alternata]	5017.XP_007717537.1	OsmC-like protein	-	OsmC
>AALT_g6016	-1.12991	0.00552171	anucleate primary sterigmata [Alternaria alternata]	53485.EFQ87120	Centrosomin N-terminal motif 1	-	Cnn_1N,Mto2_bdg
>AALT_g3644	-1.12938	1.84566e-05	FAD-binding-like protein [Alternaria alternata]	45130.XP_007694521.1	FAD binding domain	-	FAD_binding_4
>AALT_g1161	-1.12936	0.0143183	f-box protein [Alternaria alternata]	5016.M2U7M9	Protein of unknown function (DUF2838)	-	DUF2838
>AALT_g2578	-1.12884	0.0266267	glycoside hydrolase [Alternaria alternata]	45151.EDU44890	Belongs to the glycosyl hydrolase 31 family	-	Gal_mutarotas_2,Glyco_hydro_31,NtCtMGAM_N
>AALT_g5099	-1.1288	0.00225385	DUF185-domain-containing protein [Alternaria alternata]	93612.XP_008029954.1	Arginine methyltransferase involved in the assembly or stability of mitochondrial NADH ubiquinone oxidoreductase complex (complex I)	-	Methyltransf_28
>AALT_g9854	-1.12514	0.000433735	p-loop containing nucleoside triphosphate hydrolase [Alternaria alternata]	93612.XP_008020704.1	-	-	AAA_16,ATPase_2
>AALT_g8867	-1.12466	0.000686645	DUF1295-like protein [Alternaria alternata]	45151.EDU41978	Protein of unknown function (DUF1295)	-	DUF1295
>AALT_g3803	-1.12375	0.000473037	nadph-dependent medium chain alcohol dehydrogenase [Alternaria alternata]	53485.EFQ86093	Alpha-trehalose glucohydrolase	NTH1	Trehalase,Trehalase_Ca-bi
>AALT_g9727	-1.12286	0.0435769	sh3-like protein [Alternaria alternata]	53485.EFQ93405	Src homology 3 domains	NBP2	SH3_1,SH3_9
>AALT_g1539	-1.12167	0.0108015	sterol O-acyltransferase 2 [Alternaria alternata]	93612.XP_008029302.1	O-acyltransferase	-	MBOAT
>AALT_g553	-1.12164	1.6077e-05	hypothetical protein AALT_g553 [Alternaria alternata]
>AALT_g4150	-1.12136	0.0019422	NAD(P)-binding protein [Alternaria alternata]	93612.XP_008024620.1	Enoyl-(Acyl carrier protein) reductase	-	adh_short
>AALT_g10919	-1.12093	0.00406885	TPT-domain-containing protein [Alternaria alternata]	101162.XP_007690912.1	Triose-phosphate Transporter family	-	TPT
>AALT_g421	-1.12061	0.000270899	Pkinase-like protein [Alternaria alternata]	101162.XP_007689423.1	P21-Rho-binding domain	STE20	PBD,Pkinase
>AALT_g5551	-1.11859	0.00334449	sterol-binding-like protein [Alternaria alternata]	13684.SNOT_14143	Alkyl sulfatase C-terminal	-	SCP2
>AALT_g11564	-1.11826	1.87586e-05	glutathione-dependent formaldehyde-activating [Alternaria alternata]	5022.CBY00410	Glutathione-dependent formaldehyde-activating enzyme	-	GFA
>AALT_g9834	-1.11819	0.000128475	3-hydroxyacyl-CoA dehydrogenase type-2 [Alternaria alternata]	45151.EDU47606	Belongs to the short-chain dehydrogenases reductases (SDR) family	-	adh_short
>AALT_g5295	-1.11703	2.84979e-05	hypothetical protein AALT_g5295 [Alternaria alternata]	53485.EFQ90971	Belongs to the glutamine synthetase family	-	Amidohydro_2,Gln-synt_C
>AALT_g11882	-1.11693	0.0231905	peptidoglycan-containing protein [Alternaria alternata]	5145.XP_001903356.1	Podospora anserina S mat genomic DNA chromosome	-	DUF2235
>AALT_g11470	-1.11669	0.0377789	amidase [Alternaria alternata]	1182553.XP_007743065.1	Amidase	-	Amidase
>AALT_g7825	-1.11665	0.0472584	hypothetical protein CC77DRAFT_933216 [Alternaria alternata]	53485.EFQ94892	Region of unknown function (DUF2417)	-	Abhydrolase_1,Abhydrolase_6,DUF2417
>AALT_g3223	-1.11646	0.00051683	NAD kinase /ATP NAD kinase [Alternaria alternata]	53485.EFQ92240	ATP-NAD kinase	-	NAD_kinase
>AALT_g6684	-1.11581	0.00311837	transport protein particle component [Alternaria alternata]	93612.XP_008023009.1	Transport protein particle (TRAPP) component	-	TRAPP
>AALT_g1623	-1.11407	3.43788e-06	hypothetical protein CC77DRAFT_1036677 [Alternaria alternata]	45130.XP_007698912.1	Peptidylprolyl isomerase	FPR2	FKBP_C
>AALT_g7168	-1.11394	0.00545085	hypothetical protein CC77DRAFT_1093736 [Alternaria alternata]	53485.EFQ88231	Belongs to the SNF7 family	VPS24	Snf7
>AALT_g1029	-1.1127	0.0325784	sorbitol dehydrogenase [Alternaria alternata]	5017.XP_007708447.1	Alcohol dehydrogenase GroES-like domain	-	ADH_N,ADH_zinc_N
>AALT_g4982	-1.10863	6.0625e-05	HIT-like protein [Alternaria alternata]	13684.SNOT_12586	HIT domain	HNT2	HIT
>AALT_g4076	-1.10838	0.0425358	malate synthase [Alternaria alternata]	101162.XP_007690265.1	Belongs to the malate synthase family	-	Malate_synthase
>AALT_g10617	-1.10837	0.000126482	WW-like protein [Alternaria alternata]	45151.EDU45361	Domain with 2 conserved Trp (W) residues	-	WW
>AALT_g11884	-1.10822	0.000786198	hypothetical protein AALT_g11884 [Alternaria alternata]
>AALT_g6702	-1.10755	0.00504826	proline racemase [Alternaria alternata]	93612.XP_008022940.1	Proline racemase	-	Pro_racemase
>AALT_g9384	-1.1072	0.000185402	V-snare-domain-containing protein [Alternaria alternata]	45151.EDU39905	Involved in transport from the ER to the Golgi apparatus as well as in intra-Golgi transport. It belongs to a super-family of proteins called t-SNAREs or soluble NSF (N-ethylmaleimide- sensitive factor) attachment protein receptor	GOS1	V-SNARE_C
>AALT_g2466	-1.10652	0.0223461	sugar transporter STL1 [Alternaria alternata]	5017.XP_007707335.1	Belongs to the major facilitator superfamily. Sugar transporter (TC 2.A.1.1) family	-	Sugar_tr
>AALT_g11290	-1.10585	0.00637125	hypothetical protein CC77DRAFT_1026051 [Alternaria alternata]	45130.XP_007704051.1	Small subunit of serine palmitoyltransferase-like	-	SPT_ssu-like
>AALT_g8300	-1.10572	0.0461698	GroES-like protein [Alternaria alternata]	5017.XP_007711022.1	Alcohol dehydrogenase GroES-like domain	-	ADH_N,ADH_zinc_N
>AALT_g1814	-1.10555	0.0437174	HET-like protein [Alternaria alternata]
>AALT_g2781	-1.10544	0.00277971	branched-chain-amino-acid aminotransferase [Alternaria alternata]	45151.EDU47050	Belongs to the class-IV pyridoxal-phosphate-dependent aminotransferase family	-	Aminotran_4
>AALT_g10589	-1.10543	0.00228638	Rho-GTPase-activating protein 8 [Alternaria gaisen]	53485.EFQ86567	Domain found in Dishevelled, Egl-10, and Pleckstrin (DEP)	rga8	DEP,FCH,RhoGAP
>AALT_g4216	-1.10537	2.98473e-05	rho-type GTPase-activating protein 2 [Alternaria alternata]	5016.M2TW62	Family of unknown function (DUF5353)	-	DUF5353
>AALT_g10996	-1.10482	0.00563833	cytochrome P450 monooxygenase-like protein [Alternaria alternata]	655981.L8FRR5	cytochrome P450	-	p450
>AALT_g4772	-1.10453	0.000441264	oxidoreductase-like protein [Alternaria alternata]	45151.EDU44324	Nitronate monooxygenase	-	NMO
>AALT_g7307	-1.10432	0.0400472	arrestin domain-containing protein [Stemphylium lycopersici]	93612.XP_008030474.1	Arrestin (or S-antigen), C-terminal domain	-	Arrestin_C
>AALT_g4409	-1.10393	0.00653118	Sucraseferredoxin-like protein [Alternaria alternata]	5016.M2U0B1	Belongs to the class-I aminoacyl-tRNA synthetase family	-	Anticodon_1,Suc_Fer-like,tRNA-synt_1,tRNA-synt_1_2
>AALT_g7698	-1.10348	0.0343828	putative oxidoreductase [Alternaria alternata]	264951.V5G1Z7	Oxidoreductase, 2-nitropropane dioxygenase family	-	NMO
>AALT_g637	-1.10172	0.0306351	lysophospholipase-like protein [Alternaria alternata]	53485.EFQ86210	Lysophospholipase	PLB1	PLA2_B
>AALT_g4470	-1.10082	6.17012e-05	hypothetical protein CC77DRAFT_942278, partial [Alternaria alternata]	93612.XP_008023777.1	Protein of unknown function (DUF2012)	-	DUF2012
>AALT_g103	-1.10073	0.00761291	FCH-like protein [Alternaria alternata]	53485.EFQ85467	Protein kinase C conserved region 1 (C1) domains (Cysteine-rich domains)	bzz1	C1_1,FCH,SH3_1,SH3_9
>AALT_g9614	-1.10051	0.0132065	bZIP transcription factor family protein [Alternaria alternata]	45130.XP_007697479.1	bZIP transcription factor	-	bZIP_1
>AALT_g1449	-1.10045	0.00203028	hypothetical protein CC77DRAFT_24435 [Alternaria alternata]	45130.XP_007700676.1	Belongs to the peroxisomal membrane protein PXMP2 4 family	-	Mpv17_PMP22
>AALT_g10713	-1.09937	0.00153273	hypothetical protein CC77DRAFT_1023638 [Alternaria alternata]	93612.XP_008027073.1	-	-	-
>AALT_g4870	-1.09846	0.00923371	carbonic anhydrase protein [Alternaria alternata]	101162.XP_007690538.1	Mitochondrial 18 KDa protein (MTP18)	-	MTP18
>AALT_g8429	-1.0977	0.000727534	ATP-dependent protease La [Alternaria alternata]	45151.EDU42252	ATP-dependent serine protease that mediates the selective degradation of misfolded and unassembled polypeptides in the peroxisomal matrix. Necessary for type 2 peroxisome targeting signal (PTS2)-containing protein processing and facilitates peroxisome matrix protein import	-	AAA,LON_substr_bdg,Lon_C
>AALT_g3106	-1.09766	0.00948947	lipid binding protein [Alternaria alternata]	53485.EFQ85025	Protein of unknown function (DUF4449)	-	DUF4449
>AALT_g9542	-1.09742	0.0147755	phosphatidylserine decarboxylase [Alternaria alternata]	45130.XP_007697507.1	Catalyzes the formation of phosphatidylethanolamine (PtdEtn) from phosphatidylserine (PtdSer). Plays a central role in phospholipid metabolism and in the interorganelle trafficking of phosphatidylserine	PSD1	PS_Dcarbxylase
>AALT_g3197	-1.09716	0.00533401	phosphoric diester hydrolase [Alternaria alternata]	45151.EDU48423	Altered inheritance of mitochondria protein 6	AIM6	-
>AALT_g4260	-1.09639	0.0111258	RING finger protein-like protein [Alternaria alternata]	45130.XP_007704946.1	RWD	-	IBR,RWD
>AALT_g10903	-1.09428	9.21056e-07	Fimbrin [Alternaria arborescens]	53485.EFQ85139	Calponin homology domain	fim1	CH
>AALT_g6846	-1.09368	0.0112035	hypothetical protein CC77DRAFT_1021180 [Alternaria alternata]	53485.EFQ85557	-	-	-
>AALT_g3765	-1.09251	8.80595e-05	Uncharacterized protein AG0111_g7113 [Alternaria gaisen]	53485.EFQ89480	glycoside hydrolase family 63	-	Glyco_hydro_63
>AALT_g4551	-1.0921	0.007311	peroxisomal d3,d2-enoyl-CoA isomeras-like protein [Alternaria alternata]	45130.XP_007705124.1	Enoyl-CoA hydratase/isomerase	ECI1	ECH_1
>AALT_g7545	-1.09186	0.00111225	FK506-binding protein 1 [Alternaria alternata]	45151.EDU45413	Peptidylprolyl isomerase	-	FKBP_C
>AALT_g8073	-1.09134	0.00232372	uncharacterized protein AALT_g8073 [Alternaria alternata]	5017.XP_007716834.1	Fungal domain of unknown function (DUF1712)	-	DUF1712
>AALT_g3844	-1.09046	0.00360645	MFS general substrate transporter [Alternaria alternata]	45151.EDU48602	Sugar (and other) transporter	-	MFS_1,Sugar_tr
>AALT_g4992	-1.09011	0.000921218	acetylornithine aminotransferase [Alternaria alternata]	101162.XP_007684850.1	-	-	-
>AALT_g10003	-1.08961	0.022517	DUF1254-like protein [Alternaria alternata]	45151.EDU47823	Belongs to the TPP enzyme family	-	TPP_enzyme_C,TPP_enzyme_M,TPP_enzyme_N
>AALT_g4149	-1.08927	0.000367188	glutathione-dependent formaldehyde-activating gfa [Alternaria alternata]	45130.XP_007701847.1	Major Facilitator Superfamily	-	MFS_1
>AALT_g2812	-1.08895	3.40956e-05	monothiol glutaredoxin-5, mitochondrial precursor [Alternaria alternata]	45151.EDU47003	Belongs to the glutaredoxin family. Monothiol subfamily	GRX5	Glutaredoxin
>AALT_g9023	-1.08852	0.0391677	hypothetical protein AALT_g9023 [Alternaria alternata]	53485.EFQ86732	-	-	-
>AALT_g3669	-1.08818	0.00693115	isocitrate lyase 2 [Alternaria alternata]	53485.EFQ88764	Belongs to the isocitrate lyase PEP mutase superfamily. Isocitrate lyase family	ICL2	ICL
>AALT_g4137	-1.08616	0.00524734	LexA/Signal peptidase [Alternaria alternata]	45130.XP_007701854.1	Mitochondrial inner membrane protease subunit	-	Peptidase_S24
>AALT_g3737	-1.08604	0.00114058	branchpoint-bridging protein [Alternaria alternata]	53485.EFQ95838	Glycosyltransferase family 2 protein	-	Chitin_synth_1,Chitin_synth_1N
>AALT_g8223	-1.08459	0.00772641	putative cell wall protein [Alternaria alternata]	45130.XP_007704311.1	cell wall protein	-	Mid2
>AALT_g5554	-1.08365	0.0104272	hypothetical protein AA0111_g3982 [Alternaria arborescens]	53485.EFQ89203	Triacylglycerol lipase	TGL2	DUF676,PGAP1
>AALT_g8967	-1.08295	0.00016922	hypothetical protein AA0111_g2455 [Alternaria arborescens]	45151.EDU41494	Fungal specific transcription factor domain	-	Fungal_trans_2,Zn_clus
>AALT_g3275	-1.08293	0.00861928	glycosyltransferase family 90 protein [Alternaria alternata]	53485.EFQ90399	Glycosyltransferase family 90 protein	-	Glyco_transf_90
>AALT_g7354	-1.08229	0.0323828	hypothetical protein CC77DRAFT_1019093 [Alternaria alternata]	45151.EDU40360	AhpC/TSA antioxidant enzyme	-	AhpC-TSA,AhpC-TSA_2
>AALT_g6078	-1.08152	0.00127084	hypothetical protein CC77DRAFT_529574 [Alternaria alternata]	45151.EDU49297	-	-	-
>AALT_g8789	-1.08136	7.24459e-06	ubiquitin-activating enzyme E1 [Alternaria alternata]	53485.EFQ85131	Belongs to the ubiquitin-activating E1 family	UBA1	E1_4HB,E1_FCCH,E1_UFD,ThiF,UBA_e1_thiolCys
>AALT_g887	-1.08088	0.0357803	ubiquinone biosynthesis O-methyltransferase [Alternaria alternata]	101162.XP_007692845.1	O-methyltransferase that catalyzes the 2 O-methylation steps in the ubiquinone biosynthetic pathway	COQ3	Methyltransf_11,Methyltransf_23
>AALT_g7271	-1.07873	0.000144828	mitochondrial outer membrane protein iml2 [Alternaria alternata]	45130.XP_007702576.1	Protein of unknown function (DUF3808)	IML2	DUF3808
>AALT_g3601	-1.07825	0.000504901	V-snare-like protein [Alternaria alternata]	53485.EFQ88789	Vesicle transport v-SNARE protein N-terminus	vti1	V-SNARE,V-SNARE_C
>AALT_g9786	-1.0782	0.000568076	homoserine acetyltransferase family protein [Alternaria alternata]	5017.XP_007716953.1	Alpha/beta hydrolase family	-	Abhydrolase_1
>AALT_g5300	-1.07789	0.000231259	mannose-binding lectin [Alternaria alternata]	93612.XP_008022449.1	Putative peptidase family	-	Jacalin,Metallopep
>AALT_g5519	-1.07697	0.0207928	mitochondrial carrier [Alternaria alternata]	53485.EFQ93189	Tim17/Tim22/Tim23/Pmp24 family	-	Tim17
>AALT_g9970	-1.0765	0.0141725	Metallo-dependent hydrolase [Alternaria alternata]	53485.EFQ93002	Adenosine/AMP deaminase	-	A_deaminase
>AALT_g5487	-1.07632	0.007111	hypothetical protein AA0114_g4308 [Alternaria tenuissima]	45151.EDU50525	Beta-flanking protein	-	-
>AALT_g5330	-1.07539	0.00580676	Ribokinase-like protein [Alternaria alternata]	53485.EFQ88491	Phosphomethylpyrimidine kinase	BUD16	Phos_pyr_kin
>AALT_g8385	-1.07518	0.0107324	Arabinanase/levansucrase/invertase [Alternaria alternata]	53485.EFQ89819	Belongs to the glycosyl hydrolase 43 family	-	Beta-lactamase,Glyco_hydro_43
>AALT_g367	-1.07429	0.000557734	LAMTOR1 MEH1 [Pyrenophora seminiperda CCB06]	45151.EDU49492	-	-	-
>AALT_g754	-1.07415	7.92671e-06	manganese and iron superoxide dismutase [Alternaria alternata]	53485.EFQ93335	Destroys radicals which are normally produced within the cells and which are toxic to biological systems	SOD2	Sod_Fe_C,Sod_Fe_N
>AALT_g4252	-1.07311	0.0131597	BSP-like protein [Alternaria alternata]	5022.CBX99277	Peptidase of plants and bacteria	-	BSP
>AALT_g545	-1.07294	9.08887e-05	Oxysterol [Alternaria arborescens]	53485.EFQ95317	Pleckstrin homology domain	OSH3	Oxysterol_BP,PH_8
>AALT_g11642	-1.07275	4.87368e-05	alcohol dehydrogenase [Alternaria alternata]	101162.XP_007682748.1	Zinc-binding dehydrogenase	-	ADH_N,ADH_zinc_N
>AALT_g1887	-1.07248	0.0201404	Sec2p-like protein [Alternaria alternata]	45151.EDU50321	GDP/GTP exchange factor Sec2p	SEC2	Sec2p
>AALT_g7594	-1.07229	3.61615e-05	ump-cmp kinase [Alternaria alternata]	93612.XP_008031346.1	Catalyzes the phosphorylation of pyrimidine nucleoside monophosphates at the expense of ATP. Plays an important role in de novo pyrimidine nucleotide biosynthesis. Has preference for UMP and dUMP as phosphate acceptors, but can also use CMP, dCMP and AMP	URA6	ADK
>AALT_g1872	-1.07161	0.000351358	glucocorticoid receptor-like (DNA-binding domain) [Alternaria alternata]	45151.EDU49878	Arb2 domain	-	-
>AALT_g978	-1.07149	0.00800145	WD and tetratricopeptide repeat-containing protein [Alternaria alternata]	53485.EFQ89859	WD domain, G-beta repeat	-	WD40
>AALT_g872	-1.07145	0.0390903	Di-copper centre-containing protein [Alternaria alternata]	45151.EDU41123	Common central domain of tyrosinase	-	Tyrosinase
>AALT_g9388	-1.07131	0.000344411	UMP1-like protein [Alternaria alternata]	45151.EDU39897	Integral membrane protein DUF92	-	DUF92
>AALT_g2155	-1.07121	0.00222777	inosine monophosphate dehydrogenase [Alternaria alternata]	13684.SNOT_11105	Nitronate monooxygenase	-	NMO
>AALT_g1655	-1.07008	0.00870392	NAD(P)-binding protein [Alternaria alternata]	5017.XP_007706942.1	-	-	-
>AALT_g11798	-1.06791	0.00293949	transporter [Alternaria alternata]	45130.XP_007699443.1	-	-	-
>AALT_g6538	-1.06636	0.00120257	3-hydroxybutyryl-CoA dehydrogenase [Alternaria alternata]	53485.EFQ93804	3-hydroxyacyl-CoA dehydrogenase, C-terminal domain	-	3HCDH,3HCDH_N
>AALT_g3949	-1.06563	0.00321525	inner membrane magnesium transporter mrs2, mitochondrial precursor [Alternaria alternata]	93612.XP_008021242.1	CorA-like Mg2+ transporter protein	MRS2	CorA
>AALT_g400	-1.06503	0.0317717	peptidoglycan binding-like protein [Alternaria alternata]	101162.XP_007690946.1	Uncharacterized alpha/beta hydrolase domain (DUF2235)	-	DUF2235
>AALT_g2858	-1.06394	0.00552171	pH-response regulator protein palA/RIM20 [Alternaria tenuissima]	53485.EFQ86493	BRO1-like domain	RIM20	ALIX_LYPXL_bnd,BRO1
>AALT_g5497	-1.06371	0.000387146	NAD dependent epimerase/dehydratase family protein [Alternaria alternata]	45151.EDU50533	RmlD substrate binding domain	-	Epimerase
>AALT_g7507	-1.06246	0.00216263	Shr3 amino acid permease chaperone [Alternaria alternata]	45151.EDU41825	ER membrane protein SH3	CSH3	SHR3_chaperone
>AALT_g2500	-1.06222	0.0309449	hypothetical protein AALT_g2500 [Alternaria alternata]
>AALT_g10960	-1.05995	0.0495445	putative metal ion transporter [Alternaria tenuissima]	5016.M2TI31	CorA-like Mg2+ transporter protein	MNR2	CorA
>AALT_g2532	-1.05914	0.000211869	acyl-CoA N-acyltransferase [Alternaria alternata]	45151.EDU44525	Acetyltransferase (GNAT) domain	-	Acetyltransf_3
>AALT_g8517	-1.05879	0.00251829	putative quinone oxidoreductase [Alternaria alternata]	13684.SNOT_02874	Zinc-binding dehydrogenase	-	ADH_N,ADH_zinc_N,ADH_zinc_N_2
>AALT_g4612	-1.05849	0.0467938	4-aminobutyrate aminotransferase [Alternaria alternata]	53485.EFQ95366	Belongs to the class-III pyridoxal-phosphate-dependent aminotransferase family	UGA1	Aminotran_3
>AALT_g2178	-1.05828	0.000144828	periplasmic binding protein-like II [Alternaria alternata]	93612.XP_008028461.1	NMT1/THI5 like	-	NMT1,Phosphonate-bd
>AALT_g3060	-1.0577	0.00105622	vacuolar membrane protein [Alternaria alternata]	93612.XP_008025636.1	Solute carrier family 35	-	DUF3955,EamA,SLC35F
>AALT_g3889	-1.05764	0.00168884	nad(P)-binding protein [Alternaria alternata]	45151.EDU48523	-	-	-
>AALT_g11601	-1.05752	9.95755e-05	AP-2 complex subunit sigma [Alternaria alternata]	13684.SNOT_03279	Belongs to the adaptor complexes small subunit family	aps2	Clat_adaptor_s
>AALT_g7157	-1.05465	0.000905326	casein kinase ii beta 2 subunit protein [Alternaria alternata]	53485.EFQ91681	Casein kinase II beta 2 subunit	-	-
>AALT_g1993	-1.05393	0.00584214	Scramblase-like protein [Alternaria alternata]	45151.EDU44044	Scramblase	-	Scramblase
>AALT_g3192	-1.0534	0.0309449	UPF0187-domain-containing protein [Alternaria alternata]	93612.XP_008025740.1	Bestrophin, RFP-TM, chloride channel	-	Bestrophin
>AALT_g3186	-1.0525	0.00450233	S-adenosyl-L-methionine-dependent methyltransferase [Alternaria alternata]	45130.XP_007699544.1	Methyltransferase domain	-	Methyltransf_23
>AALT_g6593	-1.05119	0.00242009	NAD(P)-binding protein [Alternaria alternata]	13684.SNOT_07987	GDP-mannose 4,6 dehydratase	GRP2	Epimerase
>AALT_g1456	-1.05045	0.00116243	Sorting nexin-41 [Alternaria arborescens]	53485.EFQ85328	PhoX homologous domain, present in p47phox and p40phox.	ATG20	PX,Vps5
>AALT_g5194	-1.04962	0.00596917	oligoribonuclease [Alternaria alternata]	93612.XP_008029474.1	Exonuclease	rex2	RNase_T
>AALT_g1259	-1.04927	0.00138831	Metallo-dependent phosphatase [Alternaria alternata]	53485.EFQ88311	serine threonine-protein phosphatase	pzh1	Metallophos,STPPase_N
>AALT_g6571	-1.0481	0.000110535	26S proteasome subunit P45 [Alternaria alternata]	45151.EDU51451	Belongs to the AAA ATPase family	RPT5	AAA
>AALT_g8338	-1.04784	0.00701924	hypothetical protein CC77DRAFT_1031611 [Alternaria alternata]	101162.XP_007687900.1	Protein of unknown function (DUF3129)	-	DUF3129
>AALT_g11208	-1.0478	0.00364808	l-lactate dehydrogenase a [Alternaria alternata]	5016.M2URK8	Prokaryotic RING finger family 4	-	Ldh_1_C,Ldh_1_N,zf-C3HC4_3
>AALT_g1674	-1.04766	0.00861928	ANTH-like protein [Alternaria alternata]	45151.EDU50049	ANTH domain	-	ANTH
>AALT_g1818	-1.04725	0.00101365	oxidoreductase nad-binding-like protein 1 [Alternaria alternata]	45151.EDU50081	oxidoreductase activity	-	NAD_binding_1,NAD_binding_6
>AALT_g10837	-1.04663	0.00960963	ArfGap-like protein [Alternaria alternata]	5017.XP_007708883.1	Putative GTP-ase activating proteins for the small GTPase, ARF	GTS1	ArfGap,UBA
>AALT_g1325	-1.04593	0.000863404	Metallo-dependent phosphatase [Alternaria alternata]	5017.XP_007715011.1	Calcineurin-like phosphoesterase	-	Metallophos
>AALT_g7984	-1.04481	0.000281696	Allergen Alt a 7 [Alternaria alternata]	53485.EFQ93483	Flavodoxin-like fold	PST2	FMN_red
>AALT_g10049	-1.04392	0.000239145	Carnitine [Alternaria tenuissima]	53485.EFQ88024	Belongs to the carnitine choline acetyltransferase family	CAT2	Carn_acyltransf
>AALT_g8219	-1.04389	0.015771	hypothetical protein CC77DRAFT_1042192 [Alternaria alternata]	45130.XP_007704310.1	Domain present in ubiquitin-regulatory proteins	-	UBA,UBX
>AALT_g6478	-1.04353	0.00369303	pyridoxal phosphate binding protein [Alternaria alternata]	93612.XP_008029669.1	Pyridoxal 5'-phosphate (PLP)-binding protein, which may be involved in intracellular homeostatic regulation of pyridoxal 5'-phosphate (PLP), the active form of vitamin B6	-	Ala_racemase_N
>AALT_g8741	-1.04233	0.000540877	methylmalonyl-CoA carboxyltransferase 12S subunit [Alternaria alternata]	45151.EDU41616	Glycoside hydrolase family 76 protein	-	Carboxyl_trans
>AALT_g3418	-1.04212	0.000102408	heat shock factor binding protein 1-like protein [Alternaria alternata]	45151.EDU48887	Heat shock factor binding protein 1	-	HSBP1
>AALT_g10528	-1.04089	0.00278397	phosphatidylinositol 4-kinase protein [Alternaria alternata]	45151.EDU45478	5-methylcytosine g t mismatch-specific dna	-	-
>AALT_g2649	-1.04081	0.0237984	acylase ACY 1 [Alternaria alternata]	5017.XP_007708905.1	Gamma-glutamyltranspeptidase	-	G_glu_transpept
>AALT_g11105	-1.04074	0.0118019	HET-like protein [Alternaria alternata]	93612.XP_008030191.1	Heterokaryon incompatibility protein (HET)	-	HET
>AALT_g7541	-1.04069	0.0185933	ubx-like protein [Alternaria alternata]	5016.M2UBH4	TUG ubiquitin-like domain	-	TUG-UBL1,UBX
>AALT_g7686	-1.04007	0.00235864	FAD-binding-like protein [Alternaria alternata]	53485.EFQ93534	Belongs to the oxygen-dependent FAD-linked oxidoreductase family	-	BBE,FAD_binding_4
>AALT_g2779	-1.04007	0.00545479	HET-like protein [Alternaria alternata]	63577.G9NVV6	Heterokaryon incompatibility protein (HET)	-	HET
>AALT_g11632	-1.03994	0.000138385	hypothetical protein CC77DRAFT_1020606 [Alternaria alternata]	101162.XP_007682726.1	Belongs to the 3-hydroxyisobutyrate dehydrogenase family	-	NAD_binding_11,NAD_binding_2
>AALT_g1450	-1.03913	0.00780954	GroES-like protein [Alternaria alternata]	53485.EFQ91086	Alcohol dehydrogenase GroES-like domain	-	ADH_N,ADH_zinc_N
>AALT_g6122	-1.03875	0.00604537	PigN-like protein [Alternaria alternata]	53485.EFQ93154	Phosphatidylinositolglycan class N (PIG-N)	MCD4	Phosphodiest,PigN,Sulfatase
>AALT_g7934	-1.03804	0.017041	protein disulfide-isomerase MPD1 precursor [Alternaria alternata]	53485.EFQ93505	Thioredoxin	-	Thioredoxin
>AALT_g6287	-1.03691	0.000400915	nadh-ubiquinone oxidoreductase subunit grim-19 [Stemphylium lycopersici]	5017.XP_007710465.1	GRIM-19 protein	-	GRIM-19
>AALT_g2480	-1.03576	0.00290622	ras-like protein [Alternaria alternata]	45130.XP_007700738.1	Ras subfamily of RAS small GTPases	RSR1	Ras
>AALT_g4774	-1.03441	4.04531e-05	peroxisomal multifunctional enzyme type 2 [Alternaria alternata]	5016.M2UJX8	MaoC like domain	-	MaoC_dehydratas,adh_short
>AALT_g9960	-1.03426	0.00732272	sporulation protein RMD8 [Alternaria alternata]	45151.EDU47619	Uncharacterised ACR, YagE family COG1723	sif3	DUF155
>AALT_g912	-1.03412	1.92338e-05	AP-1-like protein [Alternaria alternata]	45151.EDU41089	Transcription factor PAP1	YAP1	PAP1,bZIP_1
>AALT_g3210	-1.03343	0.0405255	hypothetical protein CC77DRAFT_1059006 [Alternaria alternata]	45151.EDU48389	OHCU decarboxylase	-	OHCU_decarbox
>AALT_g6300	-1.0331	0.0367642	DUF676-like protein [Alternaria alternata]	5016.M2TRJ2	Putative serine esterase (DUF676)	-	DUF676
>AALT_g7339	-1.03135	0.0499791	zinc ion binding protein [Alternaria alternata]	45151.EDU40200	Ion transport protein	CCH1	Ion_trans
>AALT_g2653	-1.03097	0.00182502	ubiquitin-conjugating enzyme E2 2 [Pyrenochaeta sp. DS3sAY3a]	101162.XP_007684314.1	Belongs to the ubiquitin-conjugating enzyme family	UBC2	UQ_con
>AALT_g1789	-1.02963	0.00369303	WD repeat-containing protein mip1 [Alternaria alternata]	53485.EFQ92871	Raptor N-terminal CASPase like domain	KOG1	HEAT,Raptor_N,WD40
>AALT_g10894	-1.02908	0.00279398	hypothetical protein AALT_g10894 [Alternaria alternata]
>AALT_g2098	-1.02905	0.0336297	methylcrotonoyl-CoA carboxylase subunit alpha mitochondrial precursor [Alternaria alternata]	5016.M2UYN8	Biotin carboxylase C-terminal domain	-	Biotin_carb_C,Biotin_carb_N,Biotin_lipoyl,CPSase_L_D2
>AALT_g11966	-1.02905	0.034939	feruloyl esterase b precursor [Alternaria alternata]	5016.M2V6C7	FAD binding domain	-	FAD_binding_3,NAD_binding_8
>AALT_g4724	-1.02803	0.00177293	kinase-like protein [Alternaria alternata]	45130.XP_007705735.1	Serine/Threonine protein kinases, catalytic domain	LKH1	Pkinase
>AALT_g8022	-1.02802	0.00548029	MFS general substrate transporter [Alternaria alternata]	53485.EFQ93929	Major Facilitator Superfamily	-	MFS_1
>AALT_g4504	-1.02726	0.00144092	phospholipid-translocating P-type ATPase [Alternaria alternata]	93612.XP_008023893.1	Belongs to the cation transport ATPase (P-type) (TC 3.A.3) family. Type IV subfamily	NEO1	Cation_ATPase,E1-E2_ATPase,Hydrolase,PhoLip_ATPase_C,PhoLip_ATPase_N
>AALT_g4909	-1.02672	0.00367716	OTU-like protein [Alternaria alternata]	45130.XP_007695527.1	OTU-like cysteine protease	OTU1	OTU
>AALT_g3264	-1.02586	0.00722919	carbonic anhydrase [Stemphylium lycopersici]	45130.XP_007705289.1	Reversible hydration of carbon dioxide	-	Pro_CA
>AALT_g7582	-1.02527	0.012341	hypothetical protein CC77DRAFT_849081 [Alternaria alternata]	5016.M2TTK2	-	-	-
>AALT_g2233	-1.02492	5.58365e-05	endosomal cargo receptor [Alternaria alternata]	45151.EDU42566	emp24/gp25L/p24 family/GOLD	-	EMP24_GP25L
>AALT_g11306	-1.02492	0.00186784	glutathione S-transferase Gst3 [Alternaria alternata]	5017.XP_007717548.1	Glutathione S-transferase, N-terminal domain	ECM4	GST_C_2,GST_N_2
>AALT_g1750	-1.02489	0.00124954	isoleucyl-tRNA synthetase [Alternaria alternata]	93612.XP_008030923.1	Belongs to the class-I aminoacyl-tRNA synthetase family	ISM1	Anticodon_1,tRNA-synt_1
>AALT_g85	-1.02459	0.0447019	acetamidase [Alternaria alternata]	162425.CADANIAP00006284	Amidase	AMD2	Amidase
>AALT_g2072	-1.02393	0.00707588	DAO-like protein [Alternaria alternata]	53485.EFQ89579	FAD dependent oxidoreductase	-	DAO
>AALT_g1566	-1.02292	0.00845455	monooxygenase [Alternaria alternata]	393283.XP_007840477.1	FAD binding	-	FAD_binding_3
>AALT_g11223	-1.0215	0.00622826	LAG1-domain-containing protein [Alternaria alternata]	101162.XP_007690010.1	TRAM1-like protein	LAG1	TRAM1,TRAM_LAG1_CLN8
>AALT_g3646	-1.02149	0.0194537	alcohol dehydrogenase [Alternaria alternata]	93612.XP_008021631.1	Patatin-like phospholipase	-	NB-ARC,Patatin,TPR_12
>AALT_g2654	-1.02074	0.0178014	choline-sulfatase [Alternaria alternata]	5017.XP_007708962.1	Choline sulfatase enzyme C terminal	-	Choline_sulf_C,Sulfatase
>AALT_g2708	-1.02048	0.000100039	snare docking complex subunit [Alternaria alternata]	5016.M2V0P1	Belongs to the STXBP unc-18 SEC1 family	SLY1	Sec1
>AALT_g2825	-1.02041	0.0486269	polysaccharide deacetylase [Alternaria alternata]	45151.EDU46990	Polysaccharide deacetylase	-	Polysacc_deac_1,adh_short_C2
>AALT_g3738	-1.02003	0.00218099	low molecular weight phosphotyrosine protein phosphatase [Alternaria alternata]	45151.EDU44862	Low molecular weight phosphatase family	stp1	LMWPc
>AALT_g10602	-1.0195	0.0147045	cysteine proteinase [Alternaria alternata]	45130.XP_007702392.1	Ulp1 protease family, C-terminal catalytic domain	-	Peptidase_C48
>AALT_g10785	-1.0179	0.00331206	UPF0061-like protein [Alternaria alternata]	5016.M2UGV9	Uncharacterized ACR, YdiU/UPF0061 family	-	UPF0061
>AALT_g4823	-1.01744	0.0235462	dead deah box helicase [Alternaria alternata]	53485.EFQ89194	Fungal specific transcription factor domain	-	Fungal_trans,zf-C2H2
>AALT_g4232	-1.01683	0.000343864	adenylyl cyclase-associated protein [Alternaria alternata]	53485.EFQ93972	Belongs to the CAP family	SRV2	CAP_C,CAP_N
>AALT_g5454	-1.01622	0.0494729	key lime pathogenicity protein [Alternaria alternata]	45151.EDU50461	zinc finger	-	-
>AALT_g2005	-1.01575	0.0479897	Vps54-like protein [Alternaria alternata]	45130.XP_007696940.1	Vps54-like protein	-	Vps54,Vps54_N
>AALT_g9230	-1.01511	0.00195581	hydroxymethylglutaryl-CoA lyase [Alternaria alternata]	45151.EDU48960	HMGL-like	-	HMGL-like
>AALT_g4709	-1.01501	0.00420287	ring finger-like [Alternaria alternata]	5016.M2SUJ8	RING-like zinc finger	-	zf-RING_2
>AALT_g5909	-1.01441	0.00512143	bzip transcription factor protein [Alternaria alternata]	53485.EFQ95975	Domain of unknown function (DUF3425)	-	DUF3425,Zn_clus
>AALT_g9258	-1.01384	0.00816904	area protein [Alternaria alternata]	53485.EFQ89799	Fungal protein of unknown function (DUF1752)	GAT1	AreA_N,DUF1752,GATA
>AALT_g3647	-1.0137	0.00346986	hypothetical protein AALT_g3647 [Alternaria alternata]	45151.EDU48282	Peptidase family M20/M25/M40	-	M20_dimer,Peptidase_M20,Peptidase_M28
>AALT_g2828	-1.0137	6.09181e-05	hypothetical protein CC77DRAFT_967848 [Alternaria alternata]	53485.EFQ96038	Protein phosphatase inhibitor	YPI1	PPI_Ypi1
>AALT_g6674	-1.0129	0.00722919	hypothetical protein CC77DRAFT_1061951 [Alternaria alternata]	93612.XP_008022874.1	Fungal protein of unknown function (DUF2015)	-	DUF2015
>AALT_g1862	-1.01161	0.0263962	chromatin assembly factor 1 protein [Alternaria alternata]	5016.M2UQE0	Anaphase-promoting complex subunit 4 WD40 domain	CAC2	WD40
>AALT_g1588	-1.0115	0.00431715	upf0103-like protein [Alternaria alternata]	45151.EDU49795	Memo-like protein	-	Memo
>AALT_g1607	-1.01109	0.00342403	S-formylglutathione hydrol [Alternaria alternata]	45151.EDU49917	Serine hydrolase involved in the detoxification of formaldehyde	-	Esterase
>AALT_g4947	-1.01062	0.000110535	Glucose-6-phosphate isomerase [Alternaria tenuissima]	53485.EFQ88542	Belongs to the GPI family	PGI1	PGI
>AALT_g8471	-1.00971	0.000172269	hypothetical protein CC77DRAFT_1067096 [Alternaria alternata]	53485.EFQ84866	Dyggve-Melchior-Clausen syndrome protein	-	Hid1
>AALT_g10978	-1.00965	0.0164772	hypothetical protein AALT_g10978 [Alternaria alternata]	474922.ELA29519	-	-	-
>AALT_g1243	-1.00933	0.0414246	hypothetical protein AALT_g1243 [Alternaria alternata]
>AALT_g9132	-1.00931	0.00143359	Phospholipid:diacylglycerol acyltransferase [Alternaria alternata]	53485.EFQ85093	Lecithin:cholesterol acyltransferase	LRO1	LCAT
>AALT_g5245	-1.00917	0.000324784	phosphoglycerate mutase-like protein [Alternaria alternata]	5017.XP_007708707.1	RimK-like ATP-grasp domain	VIP1	His_Phos_2,RimK
>AALT_g8362	-1.00843	0.000216696	trichothecene efflux pump [Alternaria alternata]	45151.EDU43811	Serine carboxypeptidase S28	-	Peptidase_S28
>AALT_g5532	-1.00811	0.00636057	pH-response regulator protein palC [Alternaria alternata]	5016.M2V2Z3	BRO1-like domain	-	BRO1
>AALT_g950	-1.008	0.000474875	ATP-dependent metallopeptidase Hfl [Alternaria alternata]	5017.XP_007710494.1	Peptidase family M41	YME1	AAA,Peptidase_M41
>AALT_g4737	-1.0071	0.00302814	ribonucleotide reductase inhibitor [Alternaria alternata]	45151.EDU43557	Ribonucleotide reductase inhibitor	-	RNR_inhib
>AALT_g1697	-1.00701	0.00107048	putative Essential protein Yae1 [Alternaria alternata]	53485.EFQ91666	-	-	-
>AALT_g5649	-1.0067	0.00356697	Metallo-hydrolase/oxidoreductase [Alternaria alternata]	53485.EFQ96077	Beta-lactamase superfamily domain	-	Lactamase_B_2
>AALT_g6311	-1.00656	0.00790832	acid trehalase [Alternaria alternata]	53485.EFQ88779	GH65-CBM32. glycoside hydrolase family 65	ATH1	Glyco_hydro_65C,Glyco_hydro_65N,Glyco_hydro_65m
>AALT_g1234	-1.00656	0.0454637	putative RNA recognition motif-containing protein [Alternaria alternata]	101162.XP_007685422.1	-	-	-
>AALT_g6622	-1.00596	0.0188519	class II aaRS and biotin synthetase [Alternaria alternata]	5016.M2UNI7	Biotin-protein ligase, N terminal	BPL1	BPL_C,BPL_LplA_LipB,BPL_N
>AALT_g10676	-1.00517	8.89133e-05	Adaptor protein complex beta subunit [Alternaria alternata]	53485.EFQ88219	Adaptins are components of the adaptor complexes which link clathrin to receptors in coated vesicles. Clathrin-associated protein complexes are believed to interact with the cytoplasmic tails of membrane proteins, leading to their selection and concentration	APL2	Adaptin_N
>AALT_g5068	-1.00499	0.000839698	hypothetical protein CC77DRAFT_1058288 [Alternaria alternata]	53485.EFQ88720	6-O-methylguanine DNA methyltransferase, DNA binding domain	atl1	DNA_binding_1
>AALT_g6980	-1.00484	0.0025805	Acyl-CoA dehydrogenase family member 11 [Alternaria arborescens]	45151.EDU40054	Acyl-CoA dehydrogenase, C-terminal domain	-	Acyl-CoA_dh_1,Acyl-CoA_dh_M,Acyl-CoA_dh_N
>AALT_g3907	-1.00443	0.013403	batten&apos;s disease protein Cln3 [Alternaria alternata]	101162.XP_007690268.1	CLN3 protein	BTN1	CLN3
>AALT_g7650	-1.0043	0.00116096	S-adenosyl-L-methionine-dependent methyltransferase [Alternaria alternata]	53485.EFQ95981	Thiopurine S-methyltransferase (TPMT)	-	TPMT
>AALT_g9565	-1.00293	0.00580041	acetyl-CoA synthetase-like protein [Alternaria alternata]	53485.EFQ96130	DMAP1-binding Domain	-	AMP-binding,DMAP_binding
>AALT_g8515	-1.0029	0.0166355	alpha/beta-hydrolase [Alternaria alternata]	5017.XP_007712373.1	Dienelactone hydrolase family	-	DLH
>AALT_g2805	-1.00242	0.00336091	UPF0662 protein [Alternaria alternata]	53485.EFQ86400	Protein of unknown function (DUF2408)	-	DUF2408
>AALT_g3987	1.0001	0.00212413	P-loop containing nucleoside triphosphate hydrolase protein [Alternaria alternata]	53485.EFQ90258	to multidrug resistance protein 1	-	ABC_membrane,ABC_tran
>AALT_g11625	1.00025	0.0177421	terpenoid synthase [Alternaria alternata]	93612.XP_008027519.1	Belongs to the FPP GGPP synthase family	COQ1	polyprenyl_synt
>AALT_g4801	1.00042	0.030623	thymidylate synthase-like protein [Alternaria alternata]	45151.EDU44375	Thymidylate synthase	TMP1	Thymidylat_synt
>AALT_g7944	1.00127	0.00259026	heavy metal translocatin [Alternaria alternata]	93612.XP_008023537.1	Heavy-metal-associated domain	-	E1-E2_ATPase,HMA,Hydrolase
>AALT_g2496	1.00199	0.0312186	parasitic phase-specific protein PSP-1 [Alternaria alternata]	5017.XP_007709298.1	RTA1 like protein	-	RTA1
>AALT_g232	1.00291	0.00574832	N-terminal nucleophile aminohydrolase [Alternaria alternata]	45151.EDU49713	Asparaginase	-	Asparaginase_2
>AALT_g2773	1.00318	0.0212833	hypothetical protein CC77DRAFT_1062761 [Alternaria alternata]	5016.M2UJ03	integral membrane protein	-	-
>AALT_g7375	1.00412	0.0387925	histone-fold-containing protein [Alternaria alternata]	45151.EDU40335	Histone-like transcription factor (CBF/NF-Y) and archaeal histone	-	CBFD_NFYB_HMF
>AALT_g2405	1.00417	0.0024577	GTP cyclohydrolase 1 [Alternaria gaisen]	101162.XP_007686525.1	GTP cyclohydrolase I	-	GTP_cyclohydroI
>AALT_g8533	1.00422	0.0492291	HHE-like protein [Alternaria alternata]	13684.SNOT_03221	Hemerythrin HHE cation binding domain	-	Hemerythrin
>AALT_g6421	1.0051	0.00543186	2-nitropropane dioxygenase precursor [Alternaria alternata]	45151.EDU51480	Nitronate monooxygenase	-	NMO
>AALT_g3754	1.00549	0.0161737	60s ribosomal protein l14 [Alternaria alternata]	53485.EFQ89471	Ribosomal protein l14	-	KOW,Ribosomal_L14e
>AALT_g851	1.00685	0.00213164	alcohol dehydrogenase [Alternaria alternata]	45151.EDU41143	Zinc-binding dehydrogenase	-	ADH_N,ADH_zinc_N,ADH_zinc_N_2
>AALT_g4002	1.00727	0.0317885	phosphoribosyl pyrophosphokinase [Alternaria alternata]	53485.EFQ95397	Phosphoribosyl synthetase-associated domain	PRS5	Pribosyl_synth,Pribosyltran_N
>AALT_g11055	1.00774	0.0207971	Transcription factor FAR1-related protein [Alternaria alternata]	35725.K2QJC2	FAR1 DNA-binding domain	-	FAR1
>AALT_g11618	1.0082	0.00461933	ankyrin [Alternaria alternata]	45130.XP_007706015.1	spectrin binding	-	Ank_2
>AALT_g7401	1.01041	0.0192747	eukaryotic translation initiation factor 3 subunit B [Alternaria alternata]	45151.EDU45235	Component of the eukaryotic translation initiation factor 3 (eIF-3) complex, which is involved in protein synthesis and, together with other initiation factors, stimulates binding of mRNA and methionyl-tRNAi to the 40S ribosome	PRT1	RRM_1,eIF2A
>AALT_g1434	1.01164	0.0442584	nucleolar complex-associated protein 3 [Alternaria alternata]	53485.EFQ85283	Nucleolar complex-associated protein	-	CBF,NOC3p
>AALT_g671	1.01315	0.00167169	Zn-dependent exopeptidase [Alternaria alternata]	5017.XP_007715497.1	Zn_pept	-	Peptidase_M14
>AALT_g7866	1.01548	0.0188515	ribosome biogenesis protein nsa2 [Stemphylium lycopersici]	101162.XP_007682599.1	Ribosomal protein S8e	NSA2	Ribosomal_S8e
>AALT_g8319	1.01581	0.0244282	general substrate transporter [Alternaria alternata]	13684.SNOT_00142	Belongs to the major facilitator superfamily. Sugar transporter (TC 2.A.1.1) family	-	Sugar_tr
>AALT_g2220	1.01593	0.0317856	endo-beta-1,4 xylanase [Alternaria alternata]	5016.M2UXD7	Glycoside hydrolase family 10 protein	-	CBM_1,Glyco_hydro_10
>AALT_g6919	1.01649	0.0161625	uncharacterized protein AALT_g6919 [Alternaria alternata]	83344.XP_007924231.1	Heterokaryon incompatibility protein (HET)	-	HET
>AALT_g49	1.01705	0.0413908	60S ribosomal protein [Alternaria arborescens]	45151.EDU42919	Ribosomal large subunit proteins 60S L5, and 50S L18	RPL5	Ribosomal_L18_c,Ribosomal_L5e
>AALT_g5197	1.01831	0.00445579	ATP-dependent RNA helicase dbp2 [Alternaria alternata]	45130.XP_007703324.1	Belongs to the DEAD box helicase family	DBP2	DEAD,Helicase_C
>AALT_g5030	1.02034	0.0330096	NlpC/P60-like cell-wall peptidase [Alternaria alternata]
>AALT_g3156	1.02042	0.00199021	ribonucleoside-diphosphate reductase subunit M2 [Alternaria alternata]	53485.EFQ92269	Ribonucleotide reductase, small chain	RNR2	Ribonuc_red_sm
>AALT_g6813	1.02343	0.00357127	barwin-like endoglucanase [Alternaria alternata]	13684.SNOT_09008	Carbohydrate-binding module family 63 protein	-	DPBB_1,Pollen_allerg_1
>AALT_g1953	1.02344	0.00221015	mitochondrial import inner membrane translocase, subunit Tim17/22 [Alternaria alternata]	93612.XP_008028022.1	Tim17/Tim22/Tim23/Pmp24 family	TIM22	Tim17
>AALT_g2013	1.02354	0.0460999	1,3-beta-glucanosyltransferase gel1 [Alternaria arborescens]	45130.XP_007696969.1	Splits internally a 1,3-beta-glucan molecule and transfers the newly generated reducing end (the donor) to the non- reducing end of another 1,3-beta-glucan molecule (the acceptor) forming a 1,3-beta linkage, resulting in the elongation of 1,3- beta-glucan chains in the cell wall	-	Glyco_hydro_72
>AALT_g2846	1.02361	0.00431715	chorismate synthase [Alternaria alternata]	45151.EDU47213	Chorismate synthase	ARO2	Chorismate_synt
>AALT_g4082	1.0237	0.000709851	hypothetical protein CC77DRAFT_926705 [Alternaria alternata]	45151.EDU48729	Ribosomal protein L24e	RPL24	Ribosomal_L24e
>AALT_g4453	1.02485	0.013781	hypothetical protein CC77DRAFT_1023029 [Alternaria alternata]	53485.EFQ86149	Phytanoyl-CoA dioxygenase (PhyH)	-	PhyH
>AALT_g10710	1.02567	0.00268263	PC4-like protein [Alternaria alternata]	53485.EFQ89659	-	-	-
>AALT_g921	1.02852	0.0212833	guanine nucleotide-binding protein alpha-3 subunit [Alternaria alternata]	53485.EFQ92904	G protein alpha subunit	-	G-alpha
>AALT_g7519	1.02903	0.0102389	hypothetical protein AALT_g7519 [Alternaria alternata]
>AALT_g9939	1.02998	0.0301101	enoyl-CoA hydratase/isomeras-like protein [Alternaria alternata]	101162.XP_007687469.1	Enoyl-CoA hydratase/isomerase	-	ECH_1
>AALT_g8287	1.03209	0.00935758	PLC-like phosphodiesterase [Alternaria alternata]	45130.XP_007705471.1	-	-	-
>AALT_g6279	1.03314	0.0103162	Nucleolar protein 56 [Alternaria tenuissima]	101162.XP_007683723.1	NOSIC (NUC001) domain	nop56	NOP5NT,Nop
>AALT_g10405	1.03399	0.0207505	hypothetical protein CC77DRAFT_1000690 [Alternaria alternata]	45130.XP_007702001.1	Ribosomal L32p protein family	-	Ribosomal_L32p
>AALT_g7418	1.03759	0.0310191	hypothetical protein CC77DRAFT_950021 [Alternaria alternata]	53485.EFQ90799	Flavin-binding monooxygenase-like	-	FMO-like,NAD_binding_8,Pyr_redox_2
>AALT_g6073	1.03767	0.00496676	taurine catabolism dioxygenase TauD [Alternaria alternata]	53485.EFQ85671	DUF1744	POL2	DNA_pol_B,DNA_pol_B_exo1,DUF1744
>AALT_g10490	1.0385	0.0172666	putative alpha/beta superfamily hydrolase [Alternaria alternata]	264951.V5FJQ1	Alpha beta superfamily	-	Abhydrolase_6,DLH
>AALT_g9676	1.03901	0.00971634	putative Xaa-Pro aminopeptidase [Alternaria tenuissima]	53485.EFQ92700	Catalyzes the removal of a penultimate prolyl residue from the N-termini of peptides	PEPP	AMP_N,Peptidase_M24
>AALT_g2818	1.03947	0.00624491	hypothetical protein COCMIDRAFT_27834 [Bipolaris oryzae ATCC 44560]	101162.XP_007689758.1	Belongs to the universal ribosomal protein uS12 family	rps23	Ribosom_S12_S23
>AALT_g5361	1.04253	0.0499791	glycoside hydrolase [Alternaria alternata]	53485.EFQ87188	Glycoside hydrolase family 3 protein	-	Fn3-like,Glyco_hydro_3,Glyco_hydro_3_C
>AALT_g11554	1.04479	0.00195506	hypothetical protein AALT_g11554 [Alternaria alternata]
>AALT_g3611	1.04569	0.00602238	putative sterigmatocystin biosynthesis monooxygenase [Alternaria tenuissima]	45151.EDU48740	L-lysine 6-monooxygenase (NADPH-requiring)	-	FMO-like,K_oxygenase,NAD_binding_8
>AALT_g526	1.04598	0.00592363	L30e-like protein [Alternaria alternata]	5016.M2UZW7	Ribosomal protein L7Ae/L30e/S12e/Gadd45 family	rpl8	Ribosomal_L7Ae
>AALT_g2543	1.04635	0.00497566	concanavalin A-like lectin/glucanase [Alternaria alternata]	93612.XP_008029085.1	Glycoside hydrolase family 16 protein	-	Glyco_hydro_16
>AALT_g1180	1.04755	0.0315901	40S ribosomal protein [Alternaria tenuissima]	45130.XP_007698387.1	Belongs to the universal ribosomal protein uS4 family	RPS9B	Ribosomal_S4,S4
>AALT_g7741	1.04822	0.0346656	HET-domain-containing protein [Alternaria alternata]	35725.K2SK10	Heterokaryon incompatibility protein (HET)	-	HET
>AALT_g6502	1.04891	0.0343828	phospho-2-dehydro-3-deoxyheptonate aldolase-like protein [Alternaria alternata]	93612.XP_008029696.1	Polysaccharide lyase family 3 protein	-	Pectate_lyase
>AALT_g714	1.04898	0.00180357	5&apos;-methylthioadenosine phosphorylase [Alternaria alternata]	45130.XP_007700288.1	Catalyzes the reversible phosphorylation of S-methyl-5'- thioadenosine (MTA) to adenine and 5-methylthioribose-1-phosphate. Involved in the breakdown of MTA, a major by-product of polyamine biosynthesis. Responsible for the first step in the methionine salvage pathway after MTA has been generated from S- adenosylmethionine. Has broad substrate specificity with 6- aminopurine nucleosides as prefer…	MEU1	PNP_UDP_1
>AALT_g1491	1.05071	0.0155608	hypothetical protein AALT_g1491 [Alternaria alternata]
>AALT_g4455	1.05086	0.0470233	kinase-like protein [Alternaria alternata]	5016.M2U048	Protein tyrosine kinase	-	Pkinase
>AALT_g6837	1.05143	0.00121832	ribosomal protein L35Ae [Alternaria alternata]	45151.EDU40447	Ribosomal protein L35Ae	RPL33B	Ribosomal_L35Ae
>AALT_g296	1.05247	0.0376182	hypothetical protein AALT_g296 [Alternaria alternata]	45151.EDU49653	-	-	-
>AALT_g7705	1.05277	0.00847036	MFS general substrate transporter [Alternaria alternata]	746128.CADAFUBP00004493	Major Facilitator Superfamily	-	MFS_1
>AALT_g7557	1.05437	0.000672474	hypothetical protein CC77DRAFT_847866 [Alternaria alternata]	93612.XP_008031507.1	-	-	-
>AALT_g3172	1.05484	0.0281356	hypothetical protein AALT_g3172 [Alternaria alternata]	93612.XP_008021191.1	-	-	-
>AALT_g3569	1.05533	0.00975915	hypothetical protein AALT_g3569 [Alternaria alternata]	45151.EDU44976	-	-	-
>AALT_g9713	1.05599	0.000166919	GPI-anchored cell wall beta-1,3-endoglucanase EglC [Alternaria alternata]	5022.CBX93684	Glycoside hydrolase family 17 protein	-	Glyco_hydro_17
>AALT_g4676	1.05686	0.00110539	hypothetical protein AALT_g4676 [Alternaria alternata]	101162.XP_007690186.1	integral membrane protein	-	-
>AALT_g8099	1.05703	0.0454773	tannase and feruloyl esterase [Alternaria alternata]	45130.XP_007695989.1	Belongs to the tannase family	-	Tannase
>AALT_g6324	1.05766	0.00564879	hypothetical protein CC77DRAFT_545259 [Alternaria alternata]	53485.EFQ90992	-	-	-
>AALT_g5638	1.05768	0.0127039	60S ribosomal protein L3 [Alternaria alternata]	45151.EDU51030	Belongs to the universal ribosomal protein uL3 family	RPL3	Ribosomal_L3
>AALT_g4211	1.05774	0.0168653	P-loop containing nucleoside triphosphate hydrolase protein [Alternaria alternata]	45151.EDU43478	ABC transporter transmembrane region	-	ABC_membrane,ABC_tran
>AALT_g9763	1.05812	0.00123625	Vanillin dehydrogenase [Alternaria arborescens]	101162.XP_007692162.1	Aldehyde dehydrogenase family	-	Aldedh
>AALT_g1631	1.05933	0.00637116	60S ribosomal protein L37 [Alternaria alternata]	45151.EDU50327	Binds to the 23S rRNA	RPL37B	Ribosomal_L37e
>AALT_g8218	1.05973	0.00330158	ATP-dependent DNA helicase [Alternaria alternata]	53485.EFQ96010	Belongs to the helicase family. RecQ subfamily	-	DEAD,Helicase_C,RecQ_Zn_bind
>AALT_g4874	1.06202	0.00272592	AN1 zinc finger protein-like protein [Alternaria alternata]	5016.M2TFR8	AN1-like Zinc finger	-	zf-AN1
>AALT_g8700	1.06349	0.0170057	hypothetical protein AALT_g8700 [Alternaria alternata]	45130.XP_007701108.1	Heterokaryon incompatibility protein (HET)	-	HET
>AALT_g10944	1.06455	0.00870504	DUF453-like protein [Alternaria alternata]	93612.XP_008024397.1	PrpF protein	-	PrpF
>AALT_g11541	1.06463	0.0331359	alpha/beta-hydrolase [Alternaria alternata]	140110.NechaP98082	Alpha/beta hydrolase family	-	Abhydrolase_1
>AALT_g8731	1.06563	0.00209701	glutathione S-transferase [Alternaria alternata]	364733.XP_007787571.1	Glutathione S-transferase, N-terminal domain	-	GST_C,GST_N
>AALT_g3011	1.06621	0.00986078	40S ribosomal protein-like protein S3 [Alternaria alternata]	45151.EDU39500	Belongs to the universal ribosomal protein uS3 family	RPS3	KH_2,Ribosomal_S3_C
>AALT_g3113	1.06833	0.0387787	hypothetical protein CC77DRAFT_1058908 [Alternaria alternata]
>AALT_g2174	1.06895	0.00379283	ferredoxin [Alternaria alternata]	93612.XP_008028457.1	2Fe-2S iron-sulfur cluster binding domain	YAH1	Fer2
>AALT_g7082	1.06938	0.00250842	hypothetical protein AA0115_g11187 [Alternaria tenuissima]	140110.NechaP52103	Heterokaryon incompatibility protein (HET)	-	HET
>AALT_g10005	1.07097	0.0111134	hypothetical protein AA0120_g3470 [Alternaria tenuissima]	53485.EFQ88593	-	-	-
>AALT_g10673	1.07267	0.0160486	ribosomal protein s17 [Alternaria alternata]	5022.CBY02038	Ribosomal protein s17	-	-
>AALT_g262	1.07351	0.0227223	hypothetical protein AALT_g262 [Alternaria alternata]	93612.XP_008024271.1	-	-	-
>AALT_g7452	1.0749	0.00679669	cholinesterase precursor [Alternaria alternata]	5016.M2TWK3	Belongs to the type-B carboxylesterase lipase family	-	COesterase
>AALT_g1592	1.07814	0.0341522	hypothetical protein CC77DRAFT_15776 [Alternaria alternata]	93612.XP_008030980.1	-	-	-
>AALT_g6227	1.07906	0.000958544	3-isopropylmalate dehydratase [Alternaria alternata]	45151.EDU44213	Catalyzes the isomerization between 2-isopropylmalate and 3-isopropylmalate, via the formation of 2-isopropylmaleate	LEU1	Aconitase,Aconitase_C
>AALT_g8290	1.08004	0.015771	DNA binding protein [Alternaria alternata]	53485.EFQ94138	GAL4-like Zn(II)2Cys6 (or C6 zinc) binuclear cluster DNA-binding domain	-	Fungal_trans,Zn_clus
>AALT_g265	1.08047	0.000172328	NAD dependent epimerase/dehydratase family protein [Alternaria alternata]	53485.EFQ90461	-	-	Epimerase
>AALT_g9294	1.08103	0.0175421	hypothetical protein AALT_g9294 [Alternaria alternata]	45151.EDU41406	Acetyltransferase (GNAT) domain	-	Acetyltransf_1,Acetyltransf_10
>AALT_g8141	1.08175	0.00492513	hypothetical protein CC77DRAFT_1032869 [Alternaria alternata]	364733.XP_007785836.1	-	-	-
>AALT_g134	1.08182	0.0492053	myb DNA-binding domain protein [Alternaria alternata]	5017.XP_007711587.1	Myb-like DNA-binding domain	-	Myb_DNA-binding
>AALT_g10582	1.08347	0.00994519	Protein of unknown function DUF3602 [Alternaria alternata]	5022.CBX90303	Protein of unknown function (DUF3602)	-	DUF3602
>AALT_g7502	1.08687	0.00805554	60S ribosomal protein L11 [Alternaria alternata]	45151.EDU41820	Belongs to the universal ribosomal protein uL5 family	RPL11	Ribosomal_L5,Ribosomal_L5_C
>AALT_g5022	1.08852	0.0097909	hypothetical protein AALT_g5022 [Alternaria alternata]	101162.XP_007689488.1	Protein of unknown function (DUF3433)	-	DUF3433
>AALT_g4613	1.08985	0.000156975	hypothetical protein AALT_g4613 [Alternaria alternata]
>AALT_g1064	1.09008	0.00240497	phosphatidylserine decarboxylase [Alternaria alternata]	93612.XP_008030675.1	Phophatidylserine decarboxylase	-	PSDC,PS_Dcarbxylase
>AALT_g392	1.09212	0.0132101	hypothetical protein AA0111_g947 [Alternaria arborescens]	5022.CBX96318	MYND finger	-	zf-MYND
>AALT_g8257	1.0939	0.000619576	CHY zinc finger-like protein [Alternaria alternata]	53485.EFQ91902	Zinc-ribbon	-	zf-CHY,zf-RING_2,zinc_ribbon_6
>AALT_g1976	1.09552	0.00919644	taurine catabolism dioxygenase [Alternaria alternata]	53485.EFQ87965	Taurine catabolism dioxygenase TauD, TfdA family	-	TauD
>AALT_g9762	1.09674	0.0193351	hypothetical protein AALT_g9762 [Alternaria alternata]	45151.EDU43681	-	-	F-box,F-box-like
>AALT_g9411	1.09983	0.00165517	CBF-domain-containing protein [Alternaria alternata]	53485.EFQ95818	CBF/Mak21 family	MAK21	CBF
>AALT_g8189	1.10032	0.00158658	cytochrome P450 monooxygenase [Alternaria alternata]	97096.XP_007794267.1	afln vera monooxygenase	-	p450
>AALT_g6594	1.10033	0.00653283	5-methyltetrahydropteroyltriglutamate-homocysteine methyltransferase [Alternaria alternata]	93612.XP_008029601.1	Cobalamin-independent synthase, Catalytic domain	-	Meth_synt_2
>AALT_g955	1.10104	0.00580676	CHAP-like protein [Alternaria alternata]	45130.XP_007698280.1	-	-	PAN_1,PAN_4
>AALT_g3101	1.10455	0.0291532	hypothetical protein AALT_g3101 [Alternaria alternata]
>AALT_g3649	1.10536	0.00610075	hypothetical protein CC77DRAFT_1016408 [Alternaria alternata]	45130.XP_007694133.1	Plectin/S10 domain	-	S10_plectin
>AALT_g9616	1.10899	0.00242009	Adenosine kinase [Alternaria arborescens]	93612.XP_008027699.1	Phosphomethylpyrimidine kinase	ADO1	PfkB
>AALT_g9274	1.10935	0.042646	putative transcription factor bhlh protein [Alternaria alternata]	101162.XP_007685241.1	helix loop helix domain	-	HLH
>AALT_g7658	1.10967	0.00537879	helicase swr1 [Alternaria alternata]	93612.XP_008022904.1	SNF2 family N-terminal domain	RAD16	Helicase_C,SNF2_N,zf-C3HC4
>AALT_g1971	1.10985	0.00054298	hypothetical protein CC77DRAFT_1018384 [Alternaria alternata]	45130.XP_007697023.1	Ribonuclease-III-like	-	Ribonucleas_3_3
>AALT_g4472	1.111	0.0240021	MFS multidrug transporter-like protein [Alternaria alternata]	5016.M2TM65	Fungal trichothecene efflux pump (TRI12)	-	MFS_1
>AALT_g3055	1.1114	0.00641946	DUF1446-like protein [Alternaria alternata]	5017.XP_007710147.1	-	-	-
>AALT_g8916	1.11169	0.00708757	mnng and nitrosoguanidine resistance protein [Alternaria alternata]	93612.XP_008025508.1	DNA mismatch repair protein Mlh1 C-terminus	mlh1	DNA_mis_repair,HATPase_c_3,Mlh1_C
>AALT_g7345	1.11691	0.00769737	brct-like protein [Alternaria alternata]	53485.EFQ91881	Regulator of Ty1 transposition protein 107 BRCT domain	ESC4	BRCT,PTCB-BRCT,RTT107_BRCT_5,RTT107_BRCT_6
>AALT_g5543	1.11771	0.0269666	alcohol oxidase [Alternaria alternata]	53485.EFQ93634	Pyridine nucleotide-disulphide oxidoreductase	-	K_oxygenase,Pyr_redox_2
>AALT_g7350	1.11829	0.000384599	MFS general substrate transporter [Alternaria alternata]	45151.EDU40294	Major Facilitator Superfamily	-	MFS_1
>AALT_g1786	1.11873	0.0114754	chaperone protein dnaK [Alternaria alternata]	45151.EDU50272	Belongs to the heat shock protein 70 family	SSZ1	HSP70
>AALT_g11872	1.11918	0.024331	plasma membrane ammonium transporter (Ato3) [Alternaria alternata]	45151.EDU41728	GPR1/FUN34/yaaH family	-	Grp1_Fun34_YaaH
>AALT_g10281	1.12014	0.000206855	Homoisocitrate dehydrogenase [Alternaria tenuissima]	93612.XP_008031140.1	Isocitrate/isopropylmalate dehydrogenase	LYS12	Iso_dh
>AALT_g10382	1.12024	0.0199518	hypothetical protein AALT_g10382 [Alternaria alternata]	101852.XP_008084397.1	MAPEG family	-	MAPEG
>AALT_g1583	1.12033	0.0259326	PRP38-like protein [Alternaria alternata]	5016.M2T688	PRP38 family	-	PRP38
>AALT_g6079	1.12258	0.000483368	cbs-like protein [Alternaria alternata]	53485.EFQ96186	Domain in cystathionine beta-synthase and other proteins.	SDS23	CBS
>AALT_g6028	1.12306	0.0447738	NADPH oxidase B [Alternaria alternata]	45130.XP_007696343.1	FAD-binding domain	-	FAD_binding_8,Ferric_reduct,NAD_binding_6
>AALT_g3478	1.12425	0.00228638	hypothetical protein AALT_g3478 [Alternaria alternata]	45151.EDU43053	SNF2 family N-terminal domain	-	Helicase_C,SNF2_N
>AALT_g8827	1.12556	0.00348098	ribosomal protein L6 [Alternaria alternata]	53485.EFQ86937	Ribosomal protein L6	RPL9B	Ribosomal_L6
>AALT_g6842	1.12592	0.00860476	thioredoxin-like protein [Alternaria alternata]	45151.EDU40449	Thioredoxin	-	Phosducin,Thioredoxin
>AALT_g1273	1.1269	0.00636057	leucine rich repeat protein [Alternaria alternata]	53485.EFQ90948	leucine Rich Repeat	-	F-box-like,LRR_6
>AALT_g6666	1.12711	0.0029965	HET-like protein [Alternaria alternata]	101162.XP_007691918.1	Lipid-droplet associated hydrolase	-	LIDHydrolase
>AALT_g8859	1.12711	0.0209814	hypothetical protein CC77DRAFT_104978 [Alternaria alternata]	93612.XP_008025443.1	ABC transporter	-	ABC_tran
>AALT_g9406	1.12896	0.00108902	cation-transporting ATPase 4 protein [Alternaria alternata]	45130.XP_007705930.1	-	-	-
>AALT_g5493	1.1292	0.0452527	RBP11-like subunits of RNA polymerase [Alternaria alternata]	93612.XP_008025992.1	RNA polymerases D	RPC40	RNA_pol_A_bac,RNA_pol_L
>AALT_g3027	1.13206	0.0123396	ribosomal protein L13 [Alternaria alternata]	45151.EDU39711	Ribosomal protein L13	RPL16A	Ribosomal_L13
>AALT_g7815	1.13304	0.0435769	GroES-like protein [Alternaria alternata]	61459.XP_007784418.1	Zinc-binding dehydrogenase	-	ADH_N,ADH_zinc_N
>AALT_g10830	1.13453	0.0386393	Fcf1-domain-containing protein [Alternaria alternata]	101162.XP_007691906.1	Fcf1	FCF1	Fcf1
>AALT_g1285	1.13521	0.00634992	ribosomal protein S5 [Alternaria alternata]	5022.CBX94811	Belongs to the universal ribosomal protein uS5 family	RPS2	Ribosomal_S5,Ribosomal_S5_C
>AALT_g9932	1.13599	0.0132672	hypothetical protein CC77DRAFT_455455 [Alternaria alternata]	45151.EDU47650	Component of the ERMES MDM complex, which serves as a molecular tether to connect the endoplasmic reticulum and mitochondria. Components of this complex are involved in the control of mitochondrial shape and protein biogenesis and may function in phospholipid exchange. mdm12 is required for the interaction of the ER-resident membrane protein mmm1 and the outer mitochondrial membrane-resident beta…	MDM12	MMM1
>AALT_g5944	1.13798	0.0299453	hepatocellular carcinoma-associated antigen 66 [Alternaria alternata]	93612.XP_008022810.1	U3 small nucleolar RNA-associated protein 6	UTP6	U3_assoc_6
>AALT_g8162	1.13901	0.000502552	hypothetical protein AALT_g8162 [Alternaria alternata]	45130.XP_007701558.1	-	-	RRM_1
>AALT_g6144	1.14126	0.00527431	FAD/NAD(P)-binding domain-containing protein [Alternaria alternata]	53485.EFQ96226	FAD binding domain	-	FAD_binding_2,FAD_binding_3
>AALT_g3614	1.14182	0.0321312	endoglucanase E precursor [Alternaria alternata]	45151.EDU48739	GDSL-like Lipase/Acylhydrolase	-	CBM_1,Lipase_GDSL_2
>AALT_g2928	1.14797	0.00139853	hypothetical protein CC77DRAFT_679900 [Alternaria alternata]	93612.XP_008022018.1	Exosome complex exonuclease RRP4 N-terminal region	rrp4	ECR1_N,KH_6
>AALT_g6252	1.14993	0.00914638	eukaryotic translation initiation factor 3 [Alternaria alternata]	45151.EDU51243	component of the eukaryotic translation initiation factor 3 (eIF-3) complex, which is involved in protein synthesis of a specialized repertoire of mRNAs and, together with other initiation factors, stimulates binding of mRNA and methionyl-tRNAi to the 40S ribosome. The eIF-3 complex specifically targets and initiates translation of a subset of mRNAs involved in cell proliferation	-	Paf67
>AALT_g4852	1.15198	0.0397001	GTPase-activating protein gyp7 [Alternaria alternata]	53485.EFQ92459	-	-	-
>AALT_g5237	1.15218	0.0144752	S-adenosyl-L-methionine-dependent methyltransferase [Alternaria alternata]	53485.EFQ90743	Belongs to the class I-like SAM-binding methyltransferase superfamily. Protein arginine N- methyltransferase family	HMT1	Methyltransf_25,PrmA
>AALT_g5690	1.1531	0.0224661	hypothetical protein AA0111_g4123 [Alternaria arborescens]	53485.EFQ94652	Brix	RPF2	Brix
>AALT_g4664	1.15352	0.00923371	glycoside hydrolase [Alternaria alternata]	93612.XP_008023740.1	Glycoside hydrolase family 85 protein	-	Glyco_hydro_85
>AALT_g2757	1.15371	0.0076291	mitochondrial carrier [Alternaria alternata]	53485.EFQ90094	Belongs to the mitochondrial carrier (TC 2.A.29) family	-	Mito_carr
>AALT_g8381	1.15486	0.0166766	putative histone deacetylase [Alternaria arborescens]	93612.XP_008025098.1	Belongs to the histone deacetylase family. HD Type 1 subfamily	HOS2	Hist_deacetyl
>AALT_g1366	1.15583	0.0238593	Efflux pump bik6 [Alternaria tenuissima]	53485.EFQ93786	Major Facilitator Superfamily	-	MFS_1
>AALT_g8906	1.15639	0.000884945	glycosyltransferase family 31 protein [Alternaria alternata]	13684.SNOT_06243	Glycosyltransferase family 31 protein	-	Fringe
>AALT_g8441	1.15698	0.0190724	NMD3-domain-containing protein [Alternaria alternata]	53485.EFQ96416	Acts as an adapter for the XPO1 CRM1-mediated export of the 60S ribosomal subunit	NMD3	NMD3
>AALT_g2413	1.15719	0.0251658	hypothetical protein AALT_g2413 [Alternaria alternata]	93612.XP_008028177.1	O-methyltransferase	-	Methyltransf_2
>AALT_g6244	1.15979	0.0166355	acyl-CoA desaturase [Alternaria alternata]	5016.M2TJ08	Stearyl-CoA desaturase that utilizes O(2) and electrons from reduced cytochrome b5 to introduce the first double bond into saturated fatty acyl-CoA substrates	-	Cyt-b5,FA_desaturase
>AALT_g9658	1.16101	0.00269144	ribosomal protein S7 [Alternaria alternata]	93612.XP_008027651.1	Belongs to the universal ribosomal protein uS7 family	RPS5	Ribosomal_S7
>AALT_g11754	1.16548	0.000578168	AktR-1 [Alternaria alternata]	5059.CADAFLAP00006605	GAL4-like Zn(II)2Cys6 (or C6 zinc) binuclear cluster DNA-binding domain	-	Zn_clus
>AALT_g11026	1.16571	0.0107449	putative het domain protein [Alternaria alternata]	13684.SNOT_15072	Heterokaryon incompatibility protein (HET)	-	HET
>AALT_g1642	1.16653	0.0495618	chromate ion transporter-like protein [Alternaria alternata]	93612.XP_008030806.1	Chromate transporter	-	Chromate_transp
>AALT_g7589	1.16889	0.00193461	putative sterol desaturase [Alternaria alternata]	93612.XP_008024667.1	Belongs to the sterol desaturase family	ERG3	FA_hydroxylase
>AALT_g6374	1.16981	0.00165052	DnaJ-like protein [Alternaria alternata]	5017.XP_007707800.1	Ribosome-associated complex head domain	zuo1	DnaJ,RAC_head
>AALT_g27	1.1711	0.00166102	glycosyl transferase family protein-like protein [Alternaria alternata]	5017.XP_007710150.1	Glycosyltransferase family 8 protein	-	Glyco_transf_8
>AALT_g2534	1.17168	0.0101567	hypothetical protein CC77DRAFT_1021922 [Alternaria alternata]	53485.EFQ94530	TFIIIC subunit	-	TFIIIC_sub6
>AALT_g2210	1.17308	0.0240077	actin-like ATPase-like protein [Alternaria alternata]	53485.EFQ86601	ATP binding	-	-
>AALT_g2030	1.17319	0.015679	WD40 repeat-like protein [Alternaria alternata]	5016.M2UX39	WD40 repeats	-	WD40
>AALT_g7593	1.17476	0.0195022	eukaryotic translation initiation factor 3 subunit M [Alternaria alternata]	53485.EFQ90692	component of the eukaryotic translation initiation factor 3 (eIF-3) complex, which is involved in protein synthesis of a specialized repertoire of mRNAs and, together with other initiation factors, stimulates binding of mRNA and methionyl-tRNAi to the 40S ribosome. The eIF-3 complex specifically targets and initiates translation of a subset of mRNAs involved in cell proliferation	-	PCI
>AALT_g6484	1.17526	0.00173783	hypothetical protein CC77DRAFT_944942 [Alternaria alternata]	53485.EFQ93735	GTP binding protein	-	KAP
>AALT_g7410	1.1764	0.0240622	small nucleolar ribonucleo protein complex subunit [Alternaria alternata]	101162.XP_007692975.1	WD domain, G-beta repeat	RRP9	WD40
>AALT_g4763	1.1774	0.00127378	hydroxymethylglutaryl-CoA synthase [Alternaria alternata]	45151.EDU51082	This enzyme condenses acetyl-CoA with acetoacetyl-CoA to form HMG-CoA, which is the substrate for HMG-CoA reductase	ERG13	HMG_CoA_synt_C,HMG_CoA_synt_N
>AALT_g9602	1.17871	0.018301	NAD-binding Rossmann fold oxidoreductase family protein [Alternaria alternata]	45151.EDU43448	Oxidoreductase family, NAD-binding Rossmann fold	-	GFO_IDH_MocA,GFO_IDH_MocA_C
>AALT_g15	1.17927	0.0230941	ATP-dependent DNA ligase [Alternaria alternata]	53485.EFQ86998	DNA ligase	LIG4	BRCT_2,DNA_ligase_A_C,DNA_ligase_A_M,DNA_ligase_A_N,DNA_ligase_IV
>AALT_g8681	1.1816	0.0181963	Dimeric alpha-beta barrel [Alternaria alternata]	5022.CBY02355	EthD domain	-	EthD
>AALT_g9851	1.18199	0.000724629	hpp family protein [Alternaria alternata]	45151.EDU47633	-	-	-
>AALT_g10847	1.18242	0.00153406	ubiquitin-conjugating enzyme E2E 3 [Alternaria alternata]	53485.EFQ93524	Belongs to the ubiquitin-conjugating enzyme family	-	U-box,UQ_con,VWA,VWA_2
>AALT_g8579	1.18242	0.0217644	hypothetical protein AALT_g8579 [Alternaria alternata]	13684.SNOT_03121	-	-	-
>AALT_g2313	1.18435	0.00172922	hypothetical protein CC77DRAFT_745270 [Alternaria alternata]	53485.EFQ86254	-	-	HeLo
>AALT_g359	1.1857	0.00906455	PEBP-like protein [Alternaria alternata]	5017.XP_007717028.1	Phosphatidylethanolamine-binding protein	-	PBP
>AALT_g11429	1.18576	0.0055791	haloacid dehalogenase [Alternaria alternata]	5016.M2SGY8	HAD-hyrolase-like	-	HAD_2,Hydrolase
>AALT_g1228	1.18601	0.0029393	membrane zinc transporter [Alternaria alternata]	45151.EDU49893	ZIP Zinc transporter	ZRT2	Zip
>AALT_g4577	1.18722	0.00237318	ribonuclease HI large subunit [Alternaria alternata]	45151.EDU46428	Endonuclease that specifically degrades the RNA of RNA- DNA hybrids	-	RNase_HII
>AALT_g6092	1.18862	0.00688242	hypothetical protein AA0119_g12057 [Alternaria tenuissima]	53485.EFQ85661	Phosphotransferase enzyme family	-	APH
>AALT_g3728	1.18912	0.000921218	uncharacterized protein AALT_g3728 [Alternaria alternata]	45151.EDU44873	Domain of unknown function (DUF3328)	-	DUF3328
>AALT_g11088	1.19	0.00262298	pogo transposable [Alternaria alternata]	101162.XP_007694041.1	Encoded by	-	DDE_1,HTH_Tnp_Tc5,HTH_psq
>AALT_g10839	1.19039	0.0125105	vanillyl alcohol oxidase [Alternaria alternata]	53485.EFQ94332	Glycoside hydrolase family 2 protein	-	Bgal_small_N,DUF4981,Glyco_hydro_2,Glyco_hydro_2_C,Glyco_hydro_2_N
>AALT_g11698	1.19077	0.00775237	pogo transposable [Alternaria alternata]	93612.XP_008020103.1	-	-	DDE_1
>AALT_g8674	1.19088	0.00237261	hypothetical protein AALT_g8674 [Alternaria alternata]
>AALT_g5804	1.19103	0.0330272	hypothetical protein AALT_g5804 [Alternaria alternata]	101162.XP_007687075.1	DNA binding domain with preference for A/T rich regions	-	-
>AALT_g10486	1.19183	0.00886633	aquaporin-like protein [Alternaria alternata]	13684.SNOT_04900	Belongs to the MIP aquaporin (TC 1.A.8) family	AQY1	MIP
>AALT_g384	1.19255	0.00200978	NmrA family protein [Alternaria alternata]	215803.DB30_6605	NmrA family	-	NmrA
>AALT_g8946	1.1937	0.0274583	sulfite reductase hemo protein beta-component [Alternaria alternata]	45151.EDU42061	Pyruvate flavodoxin/ferredoxin oxidoreductase, thiamine diP-bdg	MET5	Flavodoxin_1,NIR_SIR,NIR_SIR_ferr,POR_N
>AALT_g10967	1.19405	0.0146256	ubiquitin carboxyl-terminal hydrolase 14 [Alternaria alternata]	53485.EFQ94392	DNA polymerase phi	POL5	DNA_pol_phi
>AALT_g9606	1.19457	0.00773886	hypothetical protein AALT_g9606 [Alternaria alternata]	53485.EFQ94109	-	-	-
>AALT_g3036	1.19466	0.0118019	hypothetical protein AALT_g3036 [Alternaria alternata]
>AALT_g7683	1.19469	0.0314033	hypothetical protein AA0111_g9100 [Alternaria arborescens]	45151.EDU40557	Protein of unknown function (DUF2423)	-	DUF2423
>AALT_g3226	1.19477	0.0171356	hypothetical protein CC77DRAFT_1059022 [Alternaria alternata]	45151.EDU39664	Hyaluronan / mRNA binding family	-	HABP4_PAI-RBP1,Stm1_N
>AALT_g11043	1.1962	0.00921513	c6 zinc finger-like protein [Alternaria alternata]	93612.XP_008030669.1	Fungal specific transcription factor domain	-	Fungal_trans_2,Zn_clus
>AALT_g7843	1.19628	0.00403328	hypothetical protein AALT_g7843 [Alternaria alternata]	5017.XP_007713315.1	-	-	Fungal_trans_2
>AALT_g8478	1.1966	0.0446655	hypothetical protein AALT_g8478 [Alternaria alternata]	45130.XP_007696898.1	Protein of unknown function (DUF3433)	-	DUF3433
>AALT_g8643	1.19707	0.00611205	RmlC-like cupin [Alternaria alternata]	93612.XP_008027319.1	Cupin domain	-	Cupin_2
>AALT_g2085	1.19717	0.00297501	hypothetical protein AA0111_g5585 [Alternaria arborescens]	45151.EDU44488	Ribosomal protein 60S L18 and 50S L18e	-	Ribosomal_L18
>AALT_g9353	1.19904	0.00123635	adp-ribosylation factor [Alternaria alternata]	45151.EDU40321	MAPEG family	-	MAPEG
>AALT_g1254	1.19915	0.000182792	DNA binding methylated-DNA--cysteine S-methyltransferase [Alternaria alternata]	53485.EFQ89217	6-O-methylguanine DNA methyltransferase, DNA binding domain	-	DNA_binding_1
>AALT_g2896	1.20044	0.00413356	hypothetical protein CC77DRAFT_1058685 [Alternaria alternata]	5016.M2VCP3	-	-	-
>AALT_g7087	1.20076	0.00203215	chitinase [Alternaria alternata]	5017.XP_007717498.1	Belongs to the glycosyl hydrolase 18 family	-	Chitin_bind_1,Glyco_hydro_18
>AALT_g3650	1.20167	0.0477421	DUF1613-like protein [Alternaria alternata]	53485.EFQ94246	Predicted AdoMet-dependent methyltransferase	TRM44	AdoMet_MTase
>AALT_g10144	1.20168	0.0438248	cyclin-like f-box protein [Alternaria alternata]	45130.XP_007699993.1	-	-	-
>AALT_g3139	1.202	0.0205374	hypothetical protein AALT_g3139 [Alternaria alternata]
>AALT_g1053	1.20204	0.00568043	ricin b lectin [Alternaria alternata]	45130.XP_007700386.1	MaoC like domain	-	MaoC_dehydratas
>AALT_g8978	1.20306	0.0362287	hypothetical protein CC77DRAFT_943096 [Alternaria alternata]	53485.EFQ89656	Ring finger	-	Ank_5
>AALT_g7951	1.20435	0.0143214	beta-lactamase family protein [Alternaria alternata]	5017.XP_007709081.1	Beta-lactamase	-	Beta-lactamase
>AALT_g2196	1.20636	0.000497244	hypothetical protein AALT_g2196 [Alternaria alternata]	5016.M2UFI7	Phytanoyl-CoA dioxygenase (PhyH)	-	PhyH
>AALT_g365	1.20652	0.00137758	Heavy metal tolerance protein [Alternaria alternata]	53485.EFQ93572	ABC transporter transmembrane region	-	ABC_membrane,ABC_tran
>AALT_g3454	1.20685	0.0189531	heterokaryon incompatibility [Alternaria alternata]
>AALT_g7974	1.20805	0.0121051	hypothetical protein AALT_g7974 [Alternaria alternata]
>AALT_g3309	1.21087	0.0192734	inhibitor of growth protein 3-like [Alternaria alternata]	45151.EDU48844	Urb2/Npa2 family	-	Urb2
>AALT_g11617	1.21156	0.000155625	Dihydroorotase [Alternaria alternata]	45130.XP_007697859.1	Dihydroorotase	URA4	Amidohydro_1,Amidohydro_2
>AALT_g2501	1.21165	0.0438199	glycosyltransferase family 34 protein [Alternaria alternata]	45130.XP_007700566.1	Glycosyltransferase family 34 protein	-	Glyco_transf_34
>AALT_g4955	1.21198	0.00377199	cutinase [Alternaria alternata]	5016.M2UJJ2	Catalyzes the hydrolysis of cutin, a polyester that forms the structure of plant cuticle	-	Cutinase
>AALT_g1724	1.21215	0.0070271	alpha/beta-hydrolase [Alternaria alternata]	13684.SNOT_01068	Alpha/beta hydrolase family	-	Abhydrolase_6
>AALT_g8169	1.21336	0.0177398	MSF1-like protein [Alternaria alternata]	53485.EFQ92427	PRELI-like family	UPS2	PRELI
>AALT_g8886	1.21495	0.015771	hypothetical protein CC77DRAFT_1031411 [Alternaria alternata]	101162.XP_007682810.1	DNA-dependent RNA polymerase catalyzes the transcription of DNA into RNA using the four ribonucleoside triphosphates as substrates	RPA12	RNA_POL_M_15KD,TFIIS_C
>AALT_g9800	1.21567	0.0141725	alcohol oxidase [Alternaria alternata]	45130.XP_007705827.1	Belongs to the GMC oxidoreductase family	-	CBM_1,GMC_oxred_C,GMC_oxred_N
>AALT_g10123	1.21576	0.00185335	Aldo/keto reductase [Alternaria alternata]	101852.XP_008088849.1	)-reductase	-	Aldo_ket_red
>AALT_g10286	1.21611	0.0105036	glycoside hydrolase/deacetylase [Alternaria alternata]	13684.SNOT_08349	CBM18-CE4-CBM18-CBM18. carbohydrate-binding module family 18	-	Chitin_bind_1,Polysacc_deac_1
>AALT_g10803	1.21635	0.00734378	SNF-like protein [Alternaria alternata]	53485.EFQ95509	Sodium:neurotransmitter symporter family	-	SNF
>AALT_g507	1.21646	0.00423619	glycoside hydrolase [Alternaria alternata]	45151.EDU45021	Glycoside hydrolase family 76 protein	-	Glyco_hydro_76
>AALT_g5129	1.21722	0.00327756	hypothetical protein CC77DRAFT_618845 [Alternaria alternata]	5016.M2UJF9	Stearyl-CoA desaturase that utilizes O(2) and electrons from reduced cytochrome b5 to introduce the first double bond into saturated fatty acyl-CoA substrates	-	Cyt-b5,FA_desaturase
>AALT_g10387	1.21902	0.0075652	DNA primase large subunit [Alternaria alternata]	101162.XP_007686394.1	DNA primase is the polymerase that synthesizes small RNA primers for the Okazaki fragments made during discontinuous DNA replication	PRI2	DNA_primase_lrg
>AALT_g9536	1.22126	0.036801	HSP20-like chaperone [Alternaria alternata]	93612.XP_008026925.1	Belongs to the small heat shock protein (HSP20) family	-	HSP20
>AALT_g11701	1.22169	0.00430672	pogo transposable [Alternaria alternata]	13684.SNOT_01414	Putative DNA-binding domain in centromere protein B, mouse jerky and transposases.	-	DDE_1,HTH_Tnp_Tc5,HTH_psq
>AALT_g11997	1.22173	0.00569703	HET-like protein [Alternaria alternata]	5141.EFNCRP00000006148	Heterokaryon incompatibility protein (HET)	-	HET
>AALT_g11684	1.22348	7.37717e-06	Thiamine-triphosphatase [Alternaria alternata]	5016.M2TY36	CYTH domain	-	CYTH
>AALT_g4621	1.22383	0.00275404	polyketide synthase PksG [Alternaria alternata]	101162.XP_007684203.1	Enoylreductase	-	ADH_N,ADH_zinc_N,ADH_zinc_N_2,Acyl_transf_1,KAsynt_C_assoc,KR,Ketoacyl-synt_C,Methyltransf_12,PP-binding,PS-DH,ketoacyl-synt
>AALT_g3581	1.22466	0.0360981	short chain dehydrogenase/reductase [Alternaria alternata]	93612.XP_008024769.1	Belongs to the short-chain dehydrogenases reductases (SDR) family	-	adh_short,adh_short_C2
>AALT_g1375	1.22665	0.000270899	xylanase [Alternaria alternata]	53485.EFQ85296	Belongs to the glycosyl hydrolase 11 (cellulase G) family	-	Glyco_hydro_11
>AALT_g11129	1.2267	8.44419e-05	DNA repair protein [Alternaria arborescens]	45151.EDU44458	Required both for recombination and for the repair of DNA damage caused by X-rays	rhp51	HHH_5,Rad51
>AALT_g9464	1.22678	0.0279385	hypothetical protein AALT_g9464 [Alternaria alternata]	53485.EFQ87345	-	-	-
>AALT_g4893	1.22921	0.013258	DnaJ-like protein [Alternaria alternata]	93612.XP_008022557.1	DnaJ molecular chaperone homology domain	-	DnaJ
>AALT_g2172	1.22957	3.71426e-06	hypothetical protein CC77DRAFT_735589 [Alternaria alternata]	53485.EFQ88106	Fungal-type cellulose-binding domain	-	CBM_1,Glyco_hydro_61
>AALT_g8753	1.2296	0.00139001	hypothetical protein CC77DRAFT_989979 [Alternaria alternata]	93612.XP_008024898.1	Involved in nuclear export, actin cytoskeleton organization and vesicular transport	BCP1	BCIP
>AALT_g5248	1.23003	0.0499732	cyclopentanone 1,2-monooxygenase [Alternaria alternata]	5017.XP_007708603.1	L-lysine 6-monooxygenase (NADPH-requiring)	-	FMO-like,Pyr_redox_2
>AALT_g9923	1.2318	0.0157906	glycoside hydrolase [Alternaria alternata]	5022.CBX97718	Glycosyl hydrolase family 61	-	Glyco_hydro_61
>AALT_g7010	1.23192	0.000879516	Replication factor C subunit 3 [Alternaria tenuissima]	53485.EFQ92093	Replication factor C C-terminal domain	RFC3	AAA,Rep_fac_C
>AALT_g2311	1.23204	0.00502251	fumarylacetoacetate hydrolase [Alternaria alternata]	101162.XP_007691415.1	Fumarylacetoacetate (FAA) hydrolase family	-	FAA_hydrolase
>AALT_g10807	1.23259	0.0192664	amino acid transporter [Alternaria alternata]	13684.SNOT_12703	Amino acid permease	-	AA_permease_2
>AALT_g8858	1.23309	4.04367e-05	LCM-like protein [Alternaria alternata]	53485.EFQ86922	Leucine carboxyl methyltransferase	PPM2	Cupin_8,Kelch_4,Kelch_5,LCM
>AALT_g4881	1.23383	0.0029799	glycoside hydrolase [Alternaria alternata]	53485.EFQ85485	Glycoside hydrolase family 27 protein	-	Melibiase_2
>AALT_g6521	1.23503	0.0143563	hypothetical protein AALT_g6521 [Alternaria alternata]
>AALT_g8894	1.23846	0.000247625	glycoside hydrolase [Alternaria alternata]	5016.M2V6U5	Lytic polysaccharide monooxygenase	-	Glyco_hydro_61
>AALT_g1496	1.23922	0.00963478	Homoserine [Alternaria tenuissima]	53485.EFQ95180	alpha/beta hydrolase fold	-	Abhydrolase_1
>AALT_g4885	1.24019	0.000110088	hypothetical protein CC77DRAFT_1006190 [Alternaria alternata]	45151.EDU45866	-	-	-
>AALT_g8462	1.24094	0.00958596	Spc97 / Spc98 family protein [Alternaria alternata]	53485.EFQ86780	spindle pole body component	-	Spc97_Spc98
>AALT_g6577	1.24184	0.0370744	kinase-like protein [Alternaria alternata]	13684.SNOT_02038	Protein tyrosine kinase	-	Pkinase
>AALT_g3826	1.24223	0.020593	YeeE/YedE family integral membrane protein [Alternaria alternata]	93612.XP_008021489.1	YeeE YedE family integral membrane protein	-	Sulf_transp
>AALT_g612	1.24351	0.00871139	hypothetical protein AALT_g612 [Alternaria alternata]	93612.XP_008020891.1	-	-	-
>AALT_g4522	1.24828	0.0195219	hypothetical protein AALT_g4522 [Alternaria alternata]	45151.EDU46150	-	-	F-box-like
>AALT_g9385	1.24893	0.00580041	mitochondrial ATPase complex subunit ATP10 [Alternaria alternata]	5016.M2UU25	ATP10 protein	ATP10	ATP-synt_10
>AALT_g4845	1.25007	0.0102133	Fibrillarin [Alternaria alternata]	53485.EFQ87989	Fibrillarin	NOP1	Fibrillarin
>AALT_g1590	1.25415	0.0408228	glycoside hydrolase [Alternaria alternata]	5017.XP_007715431.1	Belongs to the glycosyl hydrolase 5 (cellulase A) family	-	Cellulase
>AALT_g525	1.25826	0.00248943	GPI mannosyltransferase 2 [Alternaria alternata]	45151.EDU45170	Mannosyltransferase involved in glycosylphosphatidylinositol-anchor biosynthesis	GPI18	Mannosyl_trans2
>AALT_g8061	1.25916	9.18791e-06	ribonucleoside-diphosphate reductase-like protein subunit large [Alternaria alternata]	53485.EFQ89385	Provides the precursors necessary for DNA synthesis. Catalyzes the biosynthesis of deoxyribonucleotides from the corresponding ribonucleotides	RNR1	ATP-cone,Ribonuc_red_lgC,Ribonuc_red_lgN
>AALT_g1719	1.26009	0.000204228	40s ribosomal s4 [Pyrenophora seminiperda CCB06]	5017.XP_007706850.1	Belongs to the eukaryotic ribosomal protein eS4 family	RPS4	40S_S4_C,KOW,RS4NT,Ribosomal_S4e,S4
>AALT_g1274	1.26097	0.000810732	MFS general substrate transporter [Alternaria alternata]	53485.EFQ90946	Fungal trichothecene efflux pump (TRI12)	-	MFS_1
>AALT_g1257	1.26596	0.0148902	duf858-like protein [Alternaria alternata]	13684.SNOT_00087	AdoMet dependent proline di-methyltransferase	-	Methyltransf_PK
>AALT_g6454	1.26619	0.0456363	integral membrane protein [Alternaria alternata]	53485.EFQ88772	integral membrane protein	-	-
>AALT_g3071	1.26657	0.0201711	S-adenosyl-L-methionine-dependent methyltransferase [Alternaria alternata]	45151.EDU48751	O-methyltransferase	-	Methyltransf_2
>AALT_g11758	1.26661	0.00392108	Aft11-1 [Alternaria alternata]	97096.XP_007790244.1	iron ion binding	-	p450
>AALT_g1476	1.26758	6.45841e-05	uncharacterized protein AALT_g1476 [Alternaria alternata]	93612.XP_008029193.1	-	-	-
>AALT_g219	1.26905	0.0160232	uncharacterized protein AALT_g219 [Alternaria alternata]	655981.L8G5I2	3'-5' exonuclease	-	DNA_pol_A_exo1
>AALT_g1472	1.27117	0.029452	Alpha/Beta hydrolase protein [Alternaria alternata]	310453.XP_007588045.1	paf acetylhydrolase family protein	-	PAF-AH_p_II
>AALT_g6031	1.27161	0.0152072	nucleolar essential protein 1 [Alternaria alternata]	53485.EFQ90049	EMG1/NEP1 methyltransferase	NEP1	EMG1
>AALT_g4646	1.27258	0.00401271	g-protein beta wd-40 repeat-containing protein [Alternaria alternata]	53485.EFQ87272	-	-	-
>AALT_g11521	1.27284	0.00926115	hypothetical protein AALT_g11521 [Alternaria alternata]
>AALT_g4690	1.27385	0.00242247	amine oxidase [Alternaria alternata]	1047171.Mycgr3P88429	Thi4 family	-	Amino_oxidase
>AALT_g1662	1.27463	0.0180002	hypothetical protein CC77DRAFT_1015226 [Alternaria alternata]	5016.M2SWP5	Belongs to the TRAFAC class TrmE-Era-EngA-EngB-Septin- like GTPase superfamily. Septin GTPase family	-	Septin
>AALT_g3524	1.2758	0.000519815	hypothetical protein AALT_g3524 [Alternaria alternata]
>AALT_g7228	1.28054	0.000333437	cytochrome P450 [Alternaria alternata]	53485.EFQ87354	Myosin-binding striated muscle assembly central	SHE4	UNC45-central
>AALT_g2241	1.28097	0.00941983	endo-1,5-alpha-L-arabinosidase [Alternaria alternata]	1108849.XP_002558099.1	Belongs to the glycosyl hydrolase 43 family	abnB	Glyco_hydro_43
>AALT_g4734	1.28192	0.000254805	ribosomal protein S8 [Alternaria alternata]	53485.EFQ86417	Belongs to the universal ribosomal protein uS8 family	RPS22	Ribosomal_S8
>AALT_g8206	1.28352	0.0278174	uncharacterized protein AALT_g8206 [Alternaria alternata]	430998.XP_007676711.1	Fungal specific transcription factor domain	-	Fungal_trans,Zn_clus
>AALT_g6764	1.28557	0.0018593	putative rRNA pseudouridine synthase [Alternaria alternata]	45151.EDU40397	tRNA pseudouridylate synthase B C-terminal domain	CBF5	DKCLD,PUA,TruB_C_2,TruB_N
>AALT_g5264	1.2871	0.00307951	S-adenosyl-L-methionine-dependent methyltransferase [Alternaria alternata]	53485.EFQ88665	Methyltransferase domain	-	Methyltransf_23
>AALT_g1466	1.28765	0.0430016	transcriptional regulator [Alternaria alternata]	45130.XP_007699638.1	Uncharacterized protein conserved in bacteria (DUF2236)	-	DUF2236
>AALT_g9549	1.28866	0.000601894	ribosomal protein L2 [Alternaria alternata]	45151.EDU43256	Ribosomal Proteins L2, RNA binding domain	RPL2	Ribosomal_L2,Ribosomal_L2_C
>AALT_g2677	1.28879	0.00257432	putative arsenite efflux transporter - putative protein [Alternaria alternata]	364733.XP_007786314.1	Arsenical pump membrane protein	-	ArsB,CitMHS
>AALT_g11733	1.28945	0.000601894	hypothetical protein AALT_g11733 [Alternaria alternata]
>AALT_g1923	1.29119	5.56064e-07	carbohydrate-binding module family 50 protein [Alternaria alternata]	45130.XP_007703676.1	Lysin motif	-	LysM
>AALT_g8376	1.29241	0.000214336	ribosomal protein L34e [Alternaria alternata]	45151.EDU43370	Ribosomal protein L34e	-	Ribosomal_L34e
>AALT_g853	1.29266	5.8203e-07	phosphoglycerate mutase-like protein [Alternaria alternata]	93612.XP_008020752.1	Phosphoglycerate mutase family	-	His_Phos_1
>AALT_g3349	1.29333	0.000914557	CRAL/TRIO domain-containing protein [Alternaria alternata]	53485.EFQ88381	Domain in homologues of a S. cerevisiae phosphatidylinositol transfer protein (Sec14p)	PDR16	CRAL_TRIO,CRAL_TRIO_N
>AALT_g7221	1.2934	0.00373672	pre-mRNA splicing factor ATP-dependent RNA helicase PRP16 [Alternaria alternata]	45151.EDU39913	Helicase associated domain (HA2) Add an annotation	PRP43	DEAD,HA2,Helicase_C,OB_NTP_bind
>AALT_g10222	1.29556	0.000297766	hypothetical protein AALT_g10222 [Alternaria alternata]
>AALT_g63	1.29565	0.00753965	hypothetical protein CC77DRAFT_941590 [Alternaria alternata]	5017.XP_007714076.1	-	-	-
>AALT_g8686	1.29701	0.000281696	hypothetical protein AALT_g8686 [Alternaria alternata]	53485.EFQ86142	-	-	-
>AALT_g11040	1.29705	0.0162554	hypothetical protein AALT_g11040 [Alternaria alternata]	63577.G9NLL3	Heterokaryon incompatibility protein (HET)	-	HET
>AALT_g3369	1.30017	0.0495618	FAD-binding-like protein [Alternaria alternata]	5017.XP_007710194.1	FAD binding domain	-	BBE,FAD_binding_4
>AALT_g9612	1.30081	0.0346996	hypothetical protein AALT_g9612 [Alternaria alternata]	93612.XP_008027676.1	PPR repeat family	-	PPR,PPR_2,PPR_3
>AALT_g11635	1.3019	0.000186479	hypothetical protein CC77DRAFT_1020600 [Alternaria alternata]	5017.XP_007716675.1	NAD(P)H-binding	-	NAD_binding_10
>AALT_g1056	1.30199	0.00836399	MFS general substrate transporter [Alternaria alternata]	53485.EFQ90837	Major Facilitator Superfamily	-	MFS_1
>AALT_g2698	1.30309	0.00556868	3-methyl-2-oxobutanoate hydroxymethyltransferase [Alternaria tenuissima]	5016.M2UIX9	Catalyzes the reversible reaction in which hydroxymethyl group from 5,10-methylenetetrahydrofolate is transferred onto alpha-ketoisovalerate to form ketopantoate	ECM31	Pantoate_transf
>AALT_g7774	1.30352	0.000250678	hypothetical protein AALT_g7774 [Alternaria alternata]	93612.XP_008023553.1	-	-	-
>AALT_g3637	1.30365	0.00224534	FAD/NAD(P)-binding domain-containing protein [Alternaria alternata]	53485.EFQ90556	Pyridine nucleotide-disulphide oxidoreductase	-	Pyr_redox_2
>AALT_g6283	1.3039	0.00183179	hypothetical protein AALT_g6283 [Alternaria alternata]	45151.EDU45693	-	-	-
>AALT_g2923	1.30463	0.00363418	protein yetA [Alternaria alternata]	45130.XP_007703907.1	-	-	-
>AALT_g5787	1.30519	0.0124323	hypothetical protein CC77DRAFT_1019420 [Alternaria alternata]	93612.XP_008020161.1	pyoverdine dityrosine biosynthesis protein	-	DIT1_PvcA,TauD
>AALT_g9603	1.30527	0.00701924	MFS general substrate transporter [Alternaria alternata]	45151.EDU43449	Major Facilitator Superfamily	-	MFS_1
>AALT_g9724	1.30707	0.000241998	pectate lyase precursor [Alternaria alternata]	45151.EDU43763	Polysaccharide lyase family 3 protein	plyE	Pectate_lyase
>AALT_g5275	1.30727	3.66978e-06	hypothetical protein CC77DRAFT_1016571 [Alternaria alternata]
>AALT_g2599	1.30879	0.00108902	MFS general substrate transporter [Alternaria alternata]	53485.EFQ93471	Major Facilitator Superfamily	-	MFS_1
>AALT_g2562	1.31008	0.00474649	hypothetical protein AALT_g2562 [Alternaria alternata]	45151.EDU39755	-	-	-
>AALT_g609	1.31151	0.000663642	aldose 1-epimerase [Alternaria alternata]	45151.EDU40897	Aldose 1-epimerase	-	Aldose_epim
>AALT_g1124	1.31277	0.00797546	hypothetical protein AALT_g1124 [Alternaria alternata]	5017.XP_007714768.1	-	-	-
>AALT_g7617	1.31447	0.0033624	RNA-directed RNA polymerase like protein [Alternaria alternata]	13684.SNOT_14810	RNA dependent RNA polymerase	-	AAA_11,AAA_12,RdRP,ResIII
>AALT_g11090	1.31459	0.000742011	ubiquinol-cytochrome-c reductase [Alternaria alternata]	93612.XP_008021545.1	ubiquinol-cytochrome-c reductase cytochrome c1	-	-
>AALT_g6519	1.31487	0.00502144	Methylsterol monooxygenase [Alternaria tenuissima]	45151.EDU51359	Belongs to the sterol desaturase family	ERG25	FA_hydroxylase
>AALT_g4696	1.31535	0.00964301	cellobiohydrolase II [Alternaria alternata]	53485.EFQ92595	Belongs to the glycosyl hydrolase family 6	-	CBM_1,Glyco_hydro_6
>AALT_g1661	1.31676	0.00401405	hypothetical protein CC77DRAFT_9700 [Alternaria alternata]	5016.M2U7R4	short chain dehydrogenase	-	adh_short
>AALT_g23	1.31679	0.049469	NAD(P)-binding protein [Alternaria alternata]	53485.EFQ86990	isoflavone reductase family protein	-	NAD_binding_10,NmrA
>AALT_g1698	1.31682	0.037234	hypothetical protein AALT_g1698 [Alternaria alternata]	93612.XP_008030619.1	-	-	-
>AALT_g5218	1.32052	0.018301	WD40 repeat-like protein [Alternaria alternata]	93612.XP_008029838.1	WD40 repeats	NAN1	WD40
>AALT_g9850	1.32116	0.00363418	HPP-like protein [Alternaria alternata]	93612.XP_008020692.1	HPP family	-	HPP
>AALT_g11542	1.32148	0.00872615	dihydroflavonol-4-reductase [Alternaria alternata]	36630.CADNFIAP00010138	GDP-mannose 4,6 dehydratase	-	Epimerase
>AALT_g11511	1.32219	0.0149985	hypothetical protein AALT_g11511 [Alternaria alternata]
>AALT_g2328	1.32728	0.00229043	DNA mismatch repair protein [Alternaria alternata]	53485.EFQ88715	Component of the post-replicative DNA mismatch repair system (MMR)	msh2	MutS_I,MutS_II,MutS_III,MutS_IV,MutS_V
>AALT_g468	1.32802	0.0483026	hypothetical protein CC77DRAFT_1034729 [Alternaria alternata]	5017.XP_007715836.1	-	-	-
>AALT_g4299	1.3286	0.00848365	hypothetical protein AALT_g4299 [Alternaria alternata]	45151.EDU48059	-	-	-
>AALT_g2277	1.32888	0.0121969	dihydrodipicolinate synthetase family protein [Alternaria alternata]	45151.EDU44553	Dihydrodipicolinate synthetase family	-	DHDPS
>AALT_g10088	1.32946	0.00112037	NAD-dependent epimerase/dehydratase-like protein [Alternaria alternata]	5022.CBX99131	RmlD substrate binding domain	-	Epimerase
>AALT_g5791	1.32999	0.00640425	hypothetical protein AALT_g5791 [Alternaria alternata]	101162.XP_007685673.1	Acetyltransferase (GNAT) domain	-	Acetyltransf_3
>AALT_g9730	1.33	4.76522e-05	40S ribosomal protein-like protein S19 [Alternaria alternata]	101162.XP_007688344.1	Ribosomal protein S19e	RPS19A	Ribosomal_S19e
>AALT_g1181	1.33186	9.47186e-05	hypothetical protein CC77DRAFT_1027463 [Alternaria alternata]	45130.XP_007698388.1	Ribosomal protein L21e	RPL21A	Ribosomal_L21e
>AALT_g10274	1.33288	0.039386	SET-like protein RMS1 [Alternaria alternata]	5017.XP_007716693.1	Rubisco LSMT substrate-binding	RMS1	Rubis-subs-bind,SET
>AALT_g6847	1.33365	0.00563833	brix domain-containing protein 2 [Alternaria alternata]	45151.EDU40463	Brix	BRX1	Brix
>AALT_g3108	1.33759	0.0024761	hypothetical protein CC77DRAFT_983968 [Alternaria alternata]	45151.EDU48458	Putative cyclase	-	Cyclase
>AALT_g6575	1.33804	0.0102847	HET-like protein [Alternaria alternata]	45130.XP_007694391.1	-	-	HET
>AALT_g11038	1.33895	0.0294785	ORC2-like protein [Alternaria alternata]	5017.XP_007715373.1	Origin recognition complex subunit 2	ORC2	ORC2
>AALT_g1199	1.3397	0.00680062	ser thr protein phosphatase family protein [Alternaria alternata]
>AALT_g9664	1.33981	0.00153406	MFS general substrate transporter [Alternaria alternata]	101028.EKJ72355	Major Facilitator Superfamily	-	MFS_1
>AALT_g6145	1.34183	0.00827678	cytochrome P450 2C30 [Alternaria alternata]	5017.XP_007714723.1	Belongs to the cytochrome P450 family	-	p450
>AALT_g10143	1.34409	2.12448e-05	60S ribosomal protein L23 [Pyrenophora tritici-repentis Pt-1C-BFP]	101162.XP_007688338.1	Belongs to the universal ribosomal protein uL14 family	RPL23A	Ribosomal_L14
>AALT_g7237	1.34579	0.0289398	hypothetical protein AALT_g7237 [Alternaria alternata]
>AALT_g8976	1.34725	0.0185665	NADH:flavin oxidoreductase/NADH oxidase [Alternaria alternata]	36630.CADNFIAP00008362	FMN binding oxidoreductase	-	Oxidored_FMN
>AALT_g6363	1.34759	0.00196146	Acetolactate synthase catalytic subunit [Alternaria arborescens]	53485.EFQ94642	Acetolactate synthase	ILV2	TPP_enzyme_C,TPP_enzyme_M,TPP_enzyme_N
>AALT_g4084	1.34951	0.00727157	DUF336-domain-containing protein [Alternaria alternata]	101162.XP_007690854.1	Haem-degrading	-	Haem_degrading
>AALT_g1852	1.3505	0.000185626	hypothetical protein AALT_g1852 [Alternaria alternata]	40559.M7TN11	Heterokaryon incompatibility protein (HET)	-	HET,VCBS
>AALT_g8530	1.35241	0.0262157	uncharacterized protein AALT_g8530 [Alternaria alternata]	93612.XP_008026964.1	3-hydroxyacyl-[acyl-carrier-protein] dehydratase activity	-	-
>AALT_g8703	1.3544	0.0165742	hypothetical protein AALT_g8703 [Alternaria alternata]	13684.SNOT_05859	-	-	-
>AALT_g2692	1.35483	0.000914131	hypothetical protein AA0115_g10595 [Alternaria tenuissima]
>AALT_g7963	1.35658	0.00232372	Pal1-like protein [Alternaria alternata]	45130.XP_007704950.1	-	-	-
>AALT_g10327	1.35703	0.0179894	hypothetical protein AALT_g10327 [Alternaria alternata]
>AALT_g358	1.35751	0.00136498	FAD-binding domain-containing protein [Alternaria alternata]	53485.EFQ93562	FAD binding domain	-	BBE,FAD_binding_4
>AALT_g10249	1.35769	0.000111279	hypothetical protein AALT_g10249 [Alternaria alternata]	43229.XP_007721597.1	CorA-like Mg2+ transporter protein	-	CorA
>AALT_g375	1.35782	0.0232567	putative importin subunit beta-4 [Alternaria arborescens]	53485.EFQ85237	Importin-beta N-terminal domain	kap123	HEAT,HEAT_EZ,IBN_N
>AALT_g5009	1.35848	0.0044409	holo-acyl-carrier-protein synthase [Alternaria alternata]	5017.XP_007709570.1	4'-phosphopantetheinyl transferase superfamily	-	ACPS
>AALT_g2053	1.35999	0.00217131	rhamnogalacturonase [Alternaria alternata]	45151.EDU43947	Belongs to the glycosyl hydrolase 28 family	rhgB	Glyco_hydro_28
>AALT_g4844	1.36047	6.0121e-06	60S ribosomal protein L17 [Alternaria alternata]	101162.XP_007693375.1	Belongs to the universal ribosomal protein uL22 family	RPL17B	Ribosomal_L22
>AALT_g3471	1.36214	0.000863404	hypothetical protein AALT_g3471 [Alternaria alternata]	45130.XP_007699693.1	-	-	-
>AALT_g7066	1.36775	0.0437174	metallothionein-I transcription activator [Alternaria alternata]
>AALT_g5633	1.36912	0.00221272	subtilisin-like protein [Alternaria alternata]	93612.XP_008023527.1	Belongs to the peptidase S8 family	-	Peptidase_S8
>AALT_g9438	1.37103	0.00552283	BOP1NT-domain-containing protein [Alternaria alternata]	53485.EFQ87362	Component of the NOP7 complex, which is required for maturation of the 25S and 5.8S ribosomal RNAs and formation of the 60S ribosome	ERB1	BOP1NT,WD40
>AALT_g810	1.37104	8.41262e-06	60S ribosomal protein L15 [Alternaria alternata]	53485.EFQ95635	Belongs to the eukaryotic ribosomal protein eL15 family	rpl15	Ribosomal_L15e
>AALT_g3177	1.37157	0.000444712	L30e-like protein [Alternaria alternata]	53485.EFQ91371	Ribosomal protein L7Ae/L30e/S12e/Gadd45 family	-	Ribosomal_L7Ae
>AALT_g2231	1.37213	0.0169603	putative oxidoreductase CipA [Alternaria alternata]	5016.M2U1R0	NAD(P)H-binding	-	NAD_binding_10,NmrA
>AALT_g9940	1.3724	1.44215e-05	hypothetical protein AA0111_g10479 [Alternaria arborescens]	45151.EDU47719	Belongs to the eukaryotic ribosomal protein eL20 family	RPL20B	Ribosomal_L18A
>AALT_g7342	1.37273	0.00861928	hypothetical protein AALT_g7342 [Alternaria alternata]	93612.XP_008030180.1	-	-	-
>AALT_g3325	1.37307	0.00115596	dimethylglycine dehydrogenase mitochondrial precursor [Alternaria alternata]	45151.EDU48830	FAD dependent oxidoreductase central domain	-	DAO,FAO_M,GCV_T,GCV_T_C
>AALT_g10634	1.37531	0.00255526	hypothetical protein AALT_g10634 [Alternaria alternata]
>AALT_g4562	1.37566	0.00174094	hypothetical protein AALT_g4562 [Alternaria alternata]	13684.SNOT_08927	Methyltransferase domain	-	Methyltransf_25
>AALT_g4681	1.37585	0.00874934	beta-glucosidase precursor [Alternaria alternata]	40384.G7XVJ8	Belongs to the glycosyl hydrolase 3 family	-	Fn3-like,Glyco_hydro_3,Glyco_hydro_3_C,PA14
>AALT_g10439	1.37606	0.00960995	asparagine synthetase [Alternaria alternata]
>AALT_g3340	1.37809	0.0214161	hypothetical protein AALT_g3340 [Alternaria alternata]	45151.EDU48803	Utp8 family	-	Utp8
>AALT_g6091	1.37874	0.00230789	THUMP-like protein [Alternaria alternata]	5017.XP_007706259.1	THUMP	-	THUMP
>AALT_g28	1.37977	0.00197535	mitochondrial carnitine/acylcarnitine carrier protein [Alternaria alternata]	45151.EDU43047	Belongs to the mitochondrial carrier (TC 2.A.29) family	-	Mito_carr
>AALT_g456	1.37986	0.00394798	tryptophan permease [Alternaria alternata]	101162.XP_007687526.1	Amino acid permease	ALP1	AA_permease
>AALT_g11860	1.38006	0.000242139	hypothetical protein AALT_g11860 [Alternaria alternata]	53485.EFQ91941	heart development	-	-
>AALT_g6787	1.38043	1.48681e-07	uncharacterized protein AALT_g6787 [Alternaria alternata]	93612.XP_008023118.1	-	-	-
>AALT_g6198	1.38204	0.0209513	hos3-like histone deacetylase [Alternaria alternata]	61459.XP_007777619.1	alpha/beta hydrolase fold	-	Abhydrolase_3
>AALT_g10819	1.3825	0.00147053	glycoside hydrolase [Alternaria alternata]	93612.XP_008031294.1	Belongs to the glycosyl hydrolase 3 family	-	Fn3-like,Glyco_hydro_3,Glyco_hydro_3_C,PA14
>AALT_g4489	1.3838	0.000360545	ribosomal protein S7e [Alternaria alternata]	101162.XP_007692724.1	Belongs to the eukaryotic ribosomal protein eS7 family	RPS7A	Ribosomal_S7e
>AALT_g3306	1.38417	6.26374e-05	Dehydroquinate synthase-like protein [Alternaria alternata]	53485.EFQ91972	Iron-containing alcohol dehydrogenase	-	Fe-ADH
>AALT_g3968	1.38437	0.00238441	argininosuccinate lyase [Alternaria alternata]	45130.XP_007694135.1	-	-	-
>AALT_g9744	1.38549	0.0379762	carotenoid ester lipase-like protein precursor [Alternaria alternata]	5022.CBX97029	Belongs to the type-B carboxylesterase lipase family	-	COesterase,TB2_DP1_HVA22
>AALT_g2870	1.38585	0.00583397	sequence-specific DNA binding RNA polymerase II transcription factor [Alternaria alternata]	93612.XP_008026574.1	Fungal specific transcription factor domain	-	Fungal_trans_2,Zn_clus
>AALT_g562	1.38681	0.00201504	general substrate transporter [Alternaria alternata]	13684.SNOT_15161	Belongs to the major facilitator superfamily. Sugar transporter (TC 2.A.1.1) family	HGT3	Sugar_tr
>AALT_g10848	1.38715	0.00434572	hypothetical protein AALT_g10848 [Alternaria alternata]
>AALT_g10913	1.38934	0.0167581	beta and beta-prime subunits of DNA dependent RNA-polymerase [Alternaria alternata]	101162.XP_007690893.1	DNA-dependent RNA polymerase catalyzes the transcription of DNA into RNA using the four ribonucleoside triphosphates as substrates	RPA190	RNA_pol_Rpb1_1,RNA_pol_Rpb1_2,RNA_pol_Rpb1_3,RNA_pol_Rpb1_4,RNA_pol_Rpb1_5
>AALT_g9860	1.3907	0.0147036	hypothetical protein AALT_g9860 [Alternaria alternata]	53485.EFQ93004	Transcription-silencing protein, cryptic loci regulator Clr2	-	Clr2,Clr2_transil
>AALT_g5977	1.39071	0.0130537	homocysteine S-methyltransferase [Alternaria alternata]	45151.EDU45772	Homocysteine S-methyltransferase	SAM4	S-methyl_trans
>AALT_g3763	1.39235	0.0030423	endoglucanase [Alternaria alternata]	45151.EDU48608	Glycoside hydrolase family 45 protein	-	Glyco_hydro_45
>AALT_g9113	1.39562	0.00186715	maltose permease MAL61 [Alternaria alternata]	5022.CBX99281	Belongs to the major facilitator superfamily. Sugar transporter (TC 2.A.1.1) family	-	Sugar_tr
>AALT_g10307	1.39732	0.0323849	nitrosoguanidine resistance protein [Alternaria alternata]	5022.CBX90863	Protein of unknown function (DUF3533)	-	DUF3533
>AALT_g7787	1.39965	0.000277571	origin recognition complex subunit [Alternaria alternata]	101162.XP_007684766.1	Origin recognition complex (ORC) subunit 3 N-terminus	ORC3	ORC3_N
>AALT_g5382	1.40085	0.0202051	DNA repair family protein [Alternaria alternata]	45130.XP_007700965.1	2OG-Fe(II) oxygenase superfamily	-	2OG-FeII_Oxy_2
>AALT_g10111	1.4026	0.0108065	eukaryotic translation initiation factor 2 subunit alpha [Alternaria alternata]
>AALT_g5471	1.40296	0.0382398	nucleolar protein 14 [Alternaria alternata]	5017.XP_007708271.1	Nop14-like family	NOP14	Nop14
>AALT_g6921	1.40585	0.000167415	hypothetical protein AALT_g6921 [Alternaria alternata]	93612.XP_008024111.1	-	-	-
>AALT_g826	1.40648	0.0174043	hypothetical protein AALT_g826 [Alternaria alternata]	5017.XP_007710511.1	Major Facilitator Superfamily	-	MFS_1
>AALT_g5386	1.4072	0.00964278	GroES-like protein [Alternaria alternata]	13684.SNOT_04176	oxidoreductase activity	-	ADH_N,ADH_zinc_N
>AALT_g527	1.40723	0.0109587	NAD(P)-binding protein [Alternaria alternata]	5016.M2U462	Ornithine cyclodeaminase/mu-crystallin family	-	OCD_Mu_crystall
>AALT_g8892	1.40824	0.00543825	ATP-dependent RNA helicase-like protein dbp7 [Alternaria alternata]	45151.EDU41873	Belongs to the DEAD box helicase family	DBP7	DEAD,DUF4217,Helicase_C
>AALT_g9747	1.40931	0.0101827	hypothetical protein CC77DRAFT_1063849 [Alternaria alternata]	45151.EDU43792	Protein of unknown function (DUF2462)	-	DUF2462
>AALT_g418	1.40974	0.00750067	nucleolar protein 10 [Alternaria alternata]	53485.EFQ85403	NUC153 domain	ENP2	NUC153,WD40
>AALT_g222	1.41256	9.11087e-06	pyridoxal phosphate-dependent enzyme, beta subunit [Alternaria alternata]	474922.ELA26432	Cysteine synthase	-	PALP
>AALT_g4077	1.41304	4.67264e-05	40S ribosomal protein S8-B [Alternaria alternata]	45151.EDU49115	Belongs to the eukaryotic ribosomal protein eS8 family	RPS8A	Ribosomal_S8e
>AALT_g1965	1.41346	0.00114058	nap family protein [Alternaria alternata]	93612.XP_008028505.1	Belongs to the nucleosome assembly protein (NAP) family	-	NAP
>AALT_g10911	1.41354	6.34261e-05	hypothetical protein AA0111_g2338 [Alternaria arborescens]	101162.XP_007690900.1	Ribosomal L27e protein family	RPL27B	Ribosomal_L27e
>AALT_g8715	1.41368	0.000681989	primary-amine oxidase [Alternaria alternata]	140110.NechaP55285	amine oxidase	-	Cu_amine_oxid,Cu_amine_oxidN2,Cu_amine_oxidN3
>AALT_g7439	1.41402	0.0184141	putative U3 small nucleolar RNA-associated protein 13 [Alternaria tenuissima]	5017.XP_007707003.1	Utp13 specific WD40 associated domain	utp13	Utp13,WD40
>AALT_g9996	1.4146	0.00422379	cholesterol 25-hydroxylase-like protein [Alternaria alternata]	61459.XP_007778039.1	Belongs to the sterol desaturase family	-	FA_hydroxylase
>AALT_g2183	1.41498	0.00246419	acetylxylan esteras-like protein 1 precursor [Alternaria alternata]	5145.XP_001903728.1	Glycosyl hydrolase family 115	-	Glyco_hydro_115
>AALT_g2467	1.4163	0.00818831	histone h1-binding protein [Alternaria alternata]	5017.XP_007709951.1	SHNi-TPR	-	SHNi-TPR
>AALT_g11483	1.41842	4.07143e-05	ribosomal protein S2 [Alternaria alternata]	45151.EDU44849	Required for the assembly and or stability of the 40S ribosomal subunit. Required for the processing of the 20S rRNA- precursor to mature 18S rRNA in a late step of the maturation of 40S ribosomal subunits	RPS0	40S_SA_C,Ribosomal_S2
>AALT_g10215	1.4193	0.0316427	ankyrin repeat protein [Alternaria alternata]	63577.G9NMJ4	Ankyrin repeats (3 copies)	-	AAA_22,Ank,Ank_2,Ank_4,Ank_5,HET
>AALT_g10502	1.42079	0.00812108	U3 small nucleolar RNA-associated protein 25 [Alternaria alternata]	53485.EFQ95724	DEAD-box RNA helicase-like protein required for pre-18S rRNA processing, specifically at sites A0, A1, and A2	UTP25	UTP25
>AALT_g7754	1.4208	0.0162554	spliceosomal complex disassembly [Alternaria alternata]	93612.XP_008023304.1	Nineteen complex-related protein 2	-	NTR2
>AALT_g8424	1.42098	0.000593385	serine-type endopeptidase [Alternaria alternata]	45151.EDU42259	Rhomboid family	-	Rhomboid
>AALT_g11493	1.42216	0.00918463	metal ion binding protein [Alternaria alternata]	53485.EFQ90295	MYND finger	-	zf-MYND
>AALT_g2230	1.42235	2.71799e-05	GroES-like protein [Alternaria alternata]	45130.XP_007697076.1	Zinc-binding dehydrogenase	-	ADH_N,ADH_zinc_N
>AALT_g5832	1.42321	0.000252242	stress-induced bacterial acidophilic repeat-like protein [Alternaria alternata]	93612.XP_008022839.1	Stress-induced bacterial acidophilic repeat motif	-	KGG
>AALT_g5939	1.42347	0.000296921	c6 zinc finger-like protein [Alternaria alternata]	53485.EFQ86342	-	-	Fungal_trans_2,Zn_clus
>AALT_g6866	1.42724	0.000574695	short-chain dehydrogenase/reductase-like protein SDR [Alternaria alternata]	5022.CBY00821	Enoyl-(Acyl carrier protein) reductase	-	adh_short_C2
>AALT_g8999	1.42904	0.00346986	glutathione S-transferase [Alternaria alternata]	93612.XP_008027153.1	Belongs to the GST superfamily	-	GST_C,GST_N,GST_N_3
>AALT_g9523	1.42982	0.0146164	RTA1 like protein [Alternaria alternata]	35725.K2S5K6	rta1 domain protein	-	RTA1
>AALT_g2753	1.43221	4.7362e-05	wd repeat-containing protein [Alternaria alternata]	101162.XP_007686656.1	Belongs to the class I-like SAM-binding methyltransferase superfamily. Protein arginine N- methyltransferase family	rmt3	Methyltransf_25,Methyltransf_31,PrmA
>AALT_g10250	1.43368	0.000247719	alpha/beta-hydrolase [Alternaria alternata]	93612.XP_008025320.1	Alpha beta hydrolase	-	Abhydrolase_1,Abhydrolase_6
>AALT_g3685	1.43429	0.000109521	Eukaryotic translation initiation factor 3 subunit I [Alternaria arborescens]	45151.EDU45209	component of the eukaryotic translation initiation factor 3 (eIF-3) complex, which is involved in protein synthesis of a specialized repertoire of mRNAs and, together with other initiation factors, stimulates binding of mRNA and methionyl-tRNAi to the 40S ribosome. The eIF-3 complex specifically targets and initiates translation of a subset of mRNAs involved in cell proliferation	TIF34	WD40
>AALT_g7320	1.43616	0.0244605	uncharacterized protein AALT_g7320 [Alternaria alternata]	53485.EFQ85725	-	-	-
>AALT_g10910	1.43726	0.0100968	WD40 repeat-like protein [Alternaria alternata]	93612.XP_008027219.1	Sof1-like domain	sof1	Sof1,WD40
>AALT_g8148	1.43728	0.00309446	muc1 extracellular alpha glucan glucosidase-like [Alternaria alternata]	5022.CBX92003	-	-	-
>AALT_g8303	1.4378	0.0235462	FAD-binding domain-containing protein [Alternaria alternata]	5017.XP_007715250.1	FAD binding domain	-	FAD_binding_4
>AALT_g5622	1.43919	0.0105374	Nucleolar complex protein 2 [Alternaria tenuissima]	101162.XP_007687701.1	Noc2p family	NOC2	Noc2
>AALT_g348	1.43953	0.00634207	sulfite reductase flavoprotein component [Alternaria alternata]	53485.EFQ87285	Pyruvate ferredoxin/flavodoxin oxidoreductase	MET10	FAD_binding_1,NAD_binding_1,PFOR_II,POR
>AALT_g7781	1.44006	0.00469041	glycoside hydrolase [Alternaria alternata]	101162.XP_007684769.1	Glycoside hydrolase family 3 protein	-	Fn3-like,Glyco_hydro_3,Glyco_hydro_3_C,PA14
>AALT_g1213	1.44033	0.0114351	extracellular membrane cfem domain protein [Alternaria alternata]	45151.EDU50309	-	-	-
>AALT_g1353	1.44096	0.0486269	U3 snoRNA associated-like protein [Alternaria alternata]	45151.EDU42338	U3 snoRNA associated	-	U3_snoRNA_assoc
>AALT_g570	1.44138	0.00166147	hypothetical protein AALT_g570 [Alternaria alternata]
>AALT_g204	1.44203	4.6139e-05	NADPH-dependent methylglyoxal reductase-like protein GRE2 [Alternaria alternata]	5022.CBX91172	GDP-mannose 4,6 dehydratase	GRP2	Epimerase
>AALT_g5286	1.44278	2.05905e-06	GroES-like protein [Alternaria alternata]	5017.XP_007715234.1	Major Facilitator Superfamily	-	MFS_1
>AALT_g4658	1.44338	0.0260246	zinc knuckle protein [Alternaria alternata]	45151.EDU46502	Zinc knuckle	-	zf-CCHC
>AALT_g828	1.44411	0.00318045	Cytochrome b2 [Alternaria tenuissima]	13684.SNOT_11912	FMN-dependent dehydrogenase	-	Cyt-b5,FMN_dh
>AALT_g3319	1.44478	0.00455831	hypothetical protein AALT_g3319 [Alternaria alternata]	45130.XP_007699607.1	-	-	-
>AALT_g5144	1.44814	0.00788173	hypothetical protein AALT_g5144 [Alternaria alternata]	53485.EFQ85758	riboflavin aldehyde-forming enzyme	-	DPBB_1
>AALT_g9210	1.44833	2.16938e-05	hypothetical protein AALT_g9210 [Alternaria alternata]	5180.EDN94264	-	-	-
>AALT_g7340	1.44841	0.00256392	hypothetical protein CC77DRAFT_1060011 [Alternaria alternata]	5016.M2TZD6	-	-	-
>AALT_g2380	1.44947	0.0296711	plasma membrane protein pth11-like protein [Alternaria alternata]	5017.XP_007716311.1	-	-	-
>AALT_g4683	1.45069	2.92423e-05	medium-chain fatty acid ethyl ester synthase/esteras-like protein 1 [Alternaria alternata]	5016.M2U0K9	alpha/beta hydrolase fold	-	Abhydrolase_1
>AALT_g847	1.45275	0.000422096	NAD(P)-binding protein [Alternaria alternata]	140110.NechaP54968	NmrA-like family	-	NmrA
>AALT_g1946	1.45349	0.0353525	major facilitator superfamily [Alternaria alternata]	93612.XP_008028609.1	beta subunit of N-acylethanolamine-hydrolyzing acid amidase	-	NAAA-beta
>AALT_g9166	1.45355	0.0268445	hypothetical protein AALT_g9166 [Alternaria alternata]	5127.CCT65420	-	-	-
>AALT_g3620	1.45594	2.41744e-05	40S ribosomal protein [Alternaria arborescens]	5016.M2V8J9	Belongs to the eukaryotic ribosomal protein eS6 family	RPS6	Ribosomal_S6e
>AALT_g7831	1.456	0.0143113	monooxygenase [Alternaria alternata]	45151.EDU50682	FAD binding domain	-	FAD_binding_3
>AALT_g3111	1.45658	0.00690474	oxidoreductase domain-containing protein [Alternaria alternata]	45151.EDU48453	2OG-Fe(II) oxygenase superfamily	-	2OG-FeII_Oxy_2
>AALT_g688	1.4589	0.0078956	glycoside hydrolase [Alternaria alternata]	53485.EFQ92819	-	-	DUF3246,Mid2
>AALT_g5274	1.45918	0.0170621	hypothetical protein AALT_g5274 [Alternaria alternata]	61459.XP_007783457.1	GAL4-like Zn(II)2Cys6 (or C6 zinc) binuclear cluster DNA-binding domain	-	Zn_clus
>AALT_g1515	1.45963	0.00688242	MFS general substrate transporter [Alternaria alternata]	13684.SNOT_06835	Major Facilitator Superfamily	-	MFS_1
>AALT_g672	1.46062	6.81806e-06	FAD binding domain-containing protein [Alternaria alternata]	45151.EDU40980	FAD binding domain	-	FAD_binding_4
>AALT_g2378	1.46111	0.00864977	hypothetical protein CC77DRAFT_985425 [Alternaria alternata]	5016.M2UIL5	-	-	-
>AALT_g11284	1.46111	0.00108785	hypothetical protein AALT_g11284 [Alternaria alternata]	53485.EFQ91570	-	-	-
>AALT_g3436	1.46338	0.0157734	tRNA rRNA methyltransferase [Alternaria alternata]	53485.EFQ91337	SpoU rRNA Methylase family	-	SpoU_methylase
>AALT_g2437	1.46344	0.0328492	tricorn protease N-terminal-like protein [Alternaria alternata]	310453.XP_007588104.1	WD40-like Beta Propeller Repeat	-	PD40
>AALT_g2691	1.46637	0.000688902	HET-domain-containing protein [Alternaria alternata]	45130.XP_007705548.1	Heterokaryon incompatibility protein (HET)	-	HET
>AALT_g8949	1.46839	3.39497e-07	TPR-like protein [Alternaria alternata]	93612.XP_008025522.1	tpr domain protein	-	TPR_2
>AALT_g2715	1.46869	0.000893548	atp-dependent rna helicase [Pyrenophora seminiperda CCB06]	45130.XP_007695947.1	Belongs to the DEAD box helicase family	MSS116	DEAD,Helicase_C
>AALT_g7250	1.46923	0.00679669	hypothetical protein CC77DRAFT_1060104 [Alternaria alternata]
>AALT_g543	1.46998	0.00188768	NACHT-like protein [Alternaria alternata]	45151.EDU44949	NACHT domain	-	AAA_16,NACHT
>AALT_g5720	1.47017	6.90952e-06	MFS general substrate transporter [Alternaria alternata]	5016.M2SNI4	Sugar (and other) transporter	-	MFS_1
>AALT_g9524	1.47097	0.00182105	hypothetical protein AALT_g9524 [Alternaria alternata]
>AALT_g11558	1.47206	0.000158373	Heterokaryon incompatibility [Alternaria alternata]	93612.XP_008020278.1	Heterokaryon incompatibility protein (HET)	-	HET
>AALT_g2798	1.47208	0.000444712	Serine/threonine-protein kinase [Alternaria gaisen]	5016.M2UVS1	Kinase-like	chk1	Pkinase
>AALT_g6176	1.47453	1.28899e-05	ribosomal protein S17e [Alternaria alternata]	45151.EDU45552	Ribosomal S17	RPS17B	Ribosomal_S17e
>AALT_g7014	1.47569	0.000645803	ATP binding protein [Alternaria alternata]	13684.SNOT_16456	SNF2 family N-terminal domain	-	Helicase_C,SNF2_N
>AALT_g9522	1.47752	0.0209192	uncharacterized protein AALT_g9522 [Alternaria alternata]	5022.CBX92826	Fungal specific transcription factor domain	-	Fungal_trans_2,Zn_clus
>AALT_g10518	1.47836	0.0141633	Esterase/lipase [Alternaria alternata]	5127.CCT69540	Dienelactone hydrolase family	-	DLH
>AALT_g4486	1.4795	0.000261315	HET-like protein [Alternaria alternata]	1048829.XP_002794384.1	Heterokaryon incompatibility protein (HET)	-	HET
>AALT_g1414	1.48022	0.00369303	glycoside hydrolase [Alternaria alternata]	93612.XP_008028859.1	Glycoside hydrolase family 3 protein	-	CPSase_sm_chain,Fn3-like,GATase,Glyco_hydro_3,Glyco_hydro_3_C
>AALT_g1959	1.48037	0.0256463	hypothetical protein AALT_g1959 [Alternaria alternata]
>AALT_g2874	1.48484	0.000182493	tyrosine-protein phosphatase SIW14 [Alternaria alternata]	45151.EDU46959	Tyrosine phosphatase family	SIW14	Y_phosphatase2
>AALT_g10429	1.48581	0.0006255	GTP binding protein [Alternaria alternata]	5016.M2U7R0	50S ribosome-binding GTPase	-	MMR_HSR1
>AALT_g4648	1.49177	0.00695887	carbohydrate esterase family 15 protein [Alternaria alternata]	5022.CBX90574	Carbohydrate esterase family 15 protein	-	-
>AALT_g7742	1.49338	0.00123064	glycoside hydrolase [Alternaria alternata]	5017.XP_007709669.1	Glycoside hydrolase family 16 protein	-	Glyco_hydro_16
>AALT_g6815	1.49465	7.6911e-06	hypothetical protein CC77DRAFT_1021147 [Alternaria alternata]	45151.EDU40425	Ribosomal protein L23, N-terminal domain	RPL25	Ribosomal_L23,Ribosomal_L23eN
>AALT_g5985	1.49624	0.0104858	asparaginyl-tRNA synthetase [Alternaria alternata]	5016.M2VCH4	tRNA synthetases class II (D, K and N)	SLM5	tRNA-synt_2,tRNA_anti-codon
>AALT_g7180	1.49757	8.59172e-06	ribosomal protein L24 [Alternaria alternata]	5017.XP_007713820.1	Ribosomal proteins L26 eukaryotic, L24P archaeal	RPL26A	KOW,Ribosomal_L26
>AALT_g11495	1.50095	0.000130424	nucleolar protein 5A [Alternaria alternata]	45130.XP_007695297.1	NOSIC (NUC001) domain	NOP58	NOP5NT,Nop
>AALT_g6696	1.50335	0.000559287	protein of unknown function DUF4203 [Alternaria alternata]	53485.EFQ88622	Domain of unknown function (DUF4203)	-	DUF4203
>AALT_g14	1.50436	0.00391791	hypothetical protein CC77DRAFT_1022834 [Alternaria alternata]	5017.XP_007710117.1	-	-	-
>AALT_g1309	1.50506	0.00331206	FAD-binding-like protein [Alternaria alternata]	35725.K2RCK6	Belongs to the oxygen-dependent FAD-linked oxidoreductase family	-	BBE,FAD_binding_4
>AALT_g7962	1.50688	0.0408535	putative wsc domain protein [Alternaria alternata]	5016.M2SQP9	WSC domain	-	WSC
>AALT_g9995	1.50866	7.6541e-07	hypothetical protein CC77DRAFT_169358 [Alternaria alternata]	45151.EDU48175	gpi anchored	-	-
>AALT_g351	1.50907	0.000798448	NAD dependent epimerase/dehydratase family protein-like protein [Alternaria alternata]	5022.CBX96190	Protein fmp-52, mitochondrial	FMP52	HIM1,NAD_binding_10
>AALT_g1225	1.51042	2.64009e-05	quinate permease [Alternaria alternata]	45151.EDU49897	Belongs to the major facilitator superfamily. Sugar transporter (TC 2.A.1.1) family	-	Sugar_tr
>AALT_g5228	1.514	0.023969	C protein immunoglobulin-A-binding beta antigen [Alternaria alternata]	101162.XP_007683217.1	CFEM domain	-	CFEM
>AALT_g7610	1.51439	0.00182502	hypothetical protein CC77DRAFT_1008282 [Alternaria alternata]
>AALT_g484	1.51464	1.47625e-05	60S ribosomal protein L7 [Alternaria alternata]	45130.XP_007695853.1	Ribosomal L30 N-terminal domain	RPL7	Ribosomal_L30,Ribosomal_L30_N
>AALT_g6600	1.51627	0.0211862	Tetratricopeptide-like helical domain [Alternaria alternata]	45130.XP_007705852.1	SET (Su(var)3-9, Enhancer-of-zeste, Trithorax) domain	-	SET,TPR_16
>AALT_g9669	1.51853	0.00126626	xylanase [Alternaria alternata]	93612.XP_008027646.1	Belongs to the glycosyl hydrolase 11 (cellulase G) family	-	Glyco_hydro_11
>AALT_g9681	1.51962	0.00157553	benomyl/methotrexate resistance protein [Alternaria alternata]	53485.EFQ92489	Major Facilitator Superfamily	-	MFS_1
>AALT_g10558	1.52116	0.0143972	fungal specific transcription factor-like protein [Alternaria alternata]	45130.XP_007700321.1	Fungal specific transcription factor domain	-	Fungal_trans,Zn_clus
>AALT_g876	1.52136	4.80292e-05	Guanine nucleotide-binding protein subunit beta-like protein [Alternaria tenuissima]	101162.XP_007684284.1	WD domain, G-beta repeat	cpc2	WD40
>AALT_g7094	1.52158	0.000627604	FAD dependent oxidoreductase [Alternaria alternata]	101162.XP_007693572.1	FAD dependent oxidoreductase	-	DAO
>AALT_g7931	1.52191	0.00102726	heat shock protein-like protein [Alternaria alternata]	45130.XP_007701083.1	Belongs to the heat shock protein 70 family	SSB1	HSP70
>AALT_g2597	1.52215	0.0275917	sugar transporter [Alternaria alternata]	393283.XP_007840399.1	Belongs to the major facilitator superfamily. Sugar transporter (TC 2.A.1.1) family	-	Sugar_tr
>AALT_g694	1.52253	0.00839424	hypothetical protein CC77DRAFT_81588 [Alternaria alternata]	53485.EFQ90426	-	-	-
>AALT_g469	1.52356	0.00277971	von willebrand-like protein [Alternaria alternata]	45130.XP_007700174.1	Vault protein inter-alpha-trypsin domain	-	VIT,VWA_3
>AALT_g11647	1.52401	0.00041783	hypothetical protein AALT_g11647 [Alternaria alternata]	5017.XP_007711083.1	-	-	-
>AALT_g6381	1.52457	0.000964795	NCS1 nucleoside transporter family [Alternaria alternata]	45151.EDU51526	Permease for cytosine/purines, uracil, thiamine, allantoin	-	Transp_cyt_pur
>AALT_g8683	1.52507	0.000510565	f-box domain protein [Alternaria alternata]	45151.EDU41559	-	-	-
>AALT_g1934	1.52509	0.0201476	uncharacterized protein AALT_g1934 [Alternaria alternata]	225117.XP_009348178.1	Fungal specific transcription factor domain	-	Fungal_trans,Zn_clus
>AALT_g7363	1.52512	0.0145381	DEAD-like protein [Alternaria alternata]	53485.EFQ84923	DBP10CT (NUC160) domain	DBP10	DBP10CT,DEAD,Helicase_C
>AALT_g4670	1.5256	0.000105334	MFS general substrate transporter [Alternaria alternata]	45130.XP_007704910.1	Sugar (and other) transporter	-	MFS_1
>AALT_g10043	1.52567	0.0174685	endonuclease/exonuclease/phosphatase family protein-like protein [Alternaria alternata]	101162.XP_007692198.1	Endonuclease/Exonuclease/phosphatase family	-	Exo_endo_phos
>AALT_g9206	1.52639	0.00424564	hypothetical protein AALT_g9206 [Alternaria alternata]	5017.XP_007717589.1	Interferon-induced 6-16 family	-	Ifi-6-16
>AALT_g3064	1.52821	0.00554015	Ribosome assembly protein [Alternaria gaisen]	93612.XP_008025758.1	Histone-binding protein RBBP4 or subunit C of CAF1 complex	rrb1	CAF1C_H4-bd,WD40
>AALT_g1387	1.52861	0.00263237	hypothetical protein AALT_g1387 [Alternaria alternata]
>AALT_g813	1.52883	0.0002693	kinase-like protein [Alternaria alternata]	61459.XP_007777928.1	Protein tyrosine kinase	-	Pkinase
>AALT_g8705	1.52965	0.00799898	hypothetical protein AALT_g8705 [Alternaria alternata]
>AALT_g1918	1.53001	0.0357035	hypothetical protein AALT_g1918 [Alternaria alternata]	53485.EFQ94204	-	-	-
>AALT_g3329	1.53084	0.000144985	alcohol oxidase [Alternaria alternata]	710243.XP_007596508.1	Gmc oxidoreductase	-	GMC_oxred_C,GMC_oxred_N
>AALT_g6675	1.5311	0.000102863	ribosomal protein L28e [Alternaria alternata]	93612.XP_008023108.1	Ribosomal L28e protein family	-	Ribosomal_L28e
>AALT_g4108	1.53117	8.05756e-05	NAD(P)-binding protein [Alternaria alternata]	393283.XP_007838643.1	oxidation-reduction process	-	adh_short
>AALT_g9662	1.53178	7.87611e-07	hypothetical protein AALT_g9662 [Alternaria alternata]	5017.XP_007715304.1	-	-	-
>AALT_g9360	1.53256	0.00169995	S-adenosyl-L-homocysteine hydrolase [Alternaria alternata]	53485.EFQ85789	Adenosylhomocysteinase	SAH1	AdoHcyase,AdoHcyase_NAD
>AALT_g5008	1.53447	0.0441341	putative calcineurin-like phosphoesterase [Alternaria alternata]	176275.XP_008600710.1	Calcineurin-like phosphoesterase	-	Metallophos
>AALT_g9211	1.53497	0.00264042	Aldo/keto reductase [Alternaria alternata]	33178.CADATEAP00005276	Aldo/keto reductase family	-	Aldo_ket_red
>AALT_g1668	1.53585	0.0322236	RNA binding protein [Alternaria alternata]	53485.EFQ93885	RNA recognition motif	-	RRM_1
>AALT_g12000	1.53648	1.08877e-05	metal ion transmembrane transporter [Alternaria alternata]	35725.K2R3D6	CorA-like Mg2+ transporter protein	-	CorA
>AALT_g6752	1.53854	8.77724e-05	Deoxyhypusine synthase [Alternaria alternata]	53485.EFQ86057	Deoxyhypusine synthase	DYS1	DS
>AALT_g6965	1.53874	3.19413e-05	hypothetical protein AALT_g6965 [Alternaria alternata]
>AALT_g7917	1.54078	1.7304e-06	hypothetical protein CC77DRAFT_961117, partial [Alternaria alternata]	101162.XP_007685833.1	Belongs to the universal ribosomal protein uS15 family	RPS13	Ribosomal_S13_N,Ribosomal_S15
>AALT_g4614	1.54395	0.00108044	HET-like protein [Alternaria alternata]	45151.EDU50583	Heterokaryon incompatibility protein (HET)	-	HET
>AALT_g687	1.54427	0.000310564	beta-galactosidase [Alternaria alternata]	93612.XP_008024176.1	Glycoside hydrolase family 2 protein	-	DUF4982,Glyco_hydro_2,Glyco_hydro_2_C,Glyco_hydro_2_N
>AALT_g7694	1.54449	0.00163795	methyltransferase [Alternaria alternata]	45151.EDU45481	Methyltransferase domain	-	Methyltransf_11
>AALT_g4691	1.54524	0.0240079	hypothetical protein AALT_g4691 [Alternaria alternata]	101162.XP_007693464.1	Fungal specific transcription factor domain	-	Fungal_trans_2,Zn_clus
>AALT_g8432	1.54546	0.0278188	MFS general substrate transporter [Alternaria alternata]	93612.XP_008025601.1	Major Facilitator Superfamily	-	MFS_1
>AALT_g3623	1.54676	0.000455838	mitochondrial co-chaperone GrpE [Alternaria alternata]	5016.M2UBX0	Essential component of the PAM complex, a complex required for the translocation of transit peptide-containing proteins from the inner membrane into the mitochondrial matrix in an ATP-dependent manner	mge1	GrpE
>AALT_g5653	1.54987	0.00529775	hypothetical protein AALT_g5653 [Alternaria alternata]
>AALT_g5018	1.55212	0.0182717	gamma-glutamylcyclotransferase [Alternaria alternata]	5022.CBX90669	Gamma-glutamyl cyclotransferase, AIG2-like	-	AIG2_2,GGACT
>AALT_g9732	1.55222	0.00473125	transcription factor c2h2 [Alternaria alternata]	93612.XP_008025254.1	-	-	-
>AALT_g3252	1.55391	3.63675e-05	60S ribosomal protein L4-A, partial [Alternaria alternata]	45151.EDU39649	60S ribosomal protein L4 C-terminal domain	RPL4B	Ribos_L4_asso_C,Ribosomal_L4
>AALT_g2937	1.55517	0.0182893	hypothetical protein CUC08_Gglean011073 [Alternaria sp. MG1]	393283.XP_007836736.1	Fungal specific transcription factor domain	-	Fungal_trans
>AALT_g3007	1.55545	0.00187785	Zn(II)2Cys6 transcription factor-like protein [Alternaria alternata]	5017.XP_007711978.1	-	-	Zn_clus
>AALT_g2473	1.55574	0.0124323	hypothetical protein AALT_g2473 [Alternaria alternata]
>AALT_g8658	1.55666	0.0418429	glycoside hydrolase [Alternaria alternata]	5022.CBY02312	Glycoside hydrolase family 131 protein	-	CBM_1
>AALT_g7088	1.55745	1.12591e-06	carbohydrate-binding module family 50 protein [Alternaria alternata]	5017.XP_007717499.1	Lysin motif	-	LysM
>AALT_g1470	1.55851	0.0285465	branched-chain-amino-acid aminotransferase 5 [Alternaria alternata]	5111.M1WIL6	Amino-transferase class IV	-	Aminotran_4
>AALT_g4339	1.56039	0.0305417	DUF663-like protein [Alternaria alternata]	53485.EFQ96319	AARP2CN (NUC121) domain	BMS1	AAA,AARP2CN,RIBIOP_C
>AALT_g2417	1.56075	0.000662815	WD40 repeat-like protein [Alternaria alternata]	45151.EDU42493	Dip2/Utp12 Family	PWP2	Utp12,WD40
>AALT_g6425	1.56198	8.02655e-06	hypothetical protein AA0116_g8462 [Alternaria tenuissima]	53485.EFQ85608	Belongs to the eukaryotic ribosomal protein eL13 family	rpl13	Ribosomal_L13e
>AALT_g8685	1.56217	0.013613	HET-like protein [Alternaria alternata]	29875.EHK26244	Heterokaryon incompatibility protein (HET)	-	HET
>AALT_g10782	1.56431	0.00220067	MFS general substrate transporter [Alternaria alternata]	53485.EFQ85985	Fungal trichothecene efflux pump (TRI12)	-	MFS_1,TRI12
>AALT_g2657	1.56479	0.0030217	hypothetical protein AALT_g2657 [Alternaria alternata]
>AALT_g6351	1.56712	0.00887321	Major Facilitator Superfamily protein [Alternaria alternata]	5016.M2VD53	Beta-lactamase superfamily domain	-	Lactamase_B_3
>AALT_g2897	1.56847	0.0187025	hypothetical protein CC77DRAFT_983493 [Alternaria alternata]	45151.EDU47138	-	-	Alba
>AALT_g11509	1.5746	0.000587332	general substrate transporter [Alternaria alternata]	293227.XP_008716907.1	Belongs to the major facilitator superfamily. Sugar transporter (TC 2.A.1.1) family	-	Sugar_tr
>AALT_g4677	1.57556	5.93637e-06	Alpha/beta hydrolase family protein [Alternaria alternata]	5059.CADAFLAP00005277	-	-	Abhydrolase_6
>AALT_g5527	1.57722	2.88261e-07	hypothetical protein CC77DRAFT_418849 [Alternaria alternata]	45130.XP_007701349.1	-	-	-
>AALT_g1201	1.58301	0.0307749	FAD/NAD(P)-binding domain-containing protein [Alternaria alternata]	13684.SNOT_01257	Flavin containing amine oxidoreductase	-	Amino_oxidase
>AALT_g7017	1.58308	0.00063347	siderochrome-iron transporter-like protein Sit1 [Alternaria alternata]	53485.EFQ92307	-	-	PAN_1,PAN_4
>AALT_g181	1.58494	0.0151317	allantoate transport protein [Alternaria alternata]	45151.EDU43386	Major Facilitator Superfamily	-	MFS_1
>AALT_g3516	1.58622	0.00124361	NUC189-like protein [Alternaria alternata]	5017.XP_007709643.1	Dip2/Utp12 Family	UTP5	Utp12
>AALT_g1550	1.58684	0.0326252	hypothetical protein AALT_g1550 [Alternaria alternata]
>AALT_g1693	1.58742	0.0272732	hypothetical protein AALT_g1693 [Alternaria alternata]	93612.XP_008030618.1	-	-	-
>AALT_g1010	1.58875	0.0137578	MFS general substrate transporter [Alternaria alternata]	45151.EDU50415	Major Facilitator Superfamily	-	Fungal_trans,MFS_1
>AALT_g600	1.58955	0.00232088	multidrug resistance abc [Alternaria alternata]	101162.XP_007688422.1	Belongs to the ABC transporter superfamily. ABCG family. PDR (TC 3.A.1.205) subfamily	CDR1	ABC2_membrane,ABC_tran,ABC_trans_N,PDR_CDR
>AALT_g6377	1.58969	0.00693543	Clavaminate synthase-like protein [Alternaria alternata]	53485.EFQ91315	Taurine catabolism dioxygenase TauD, TfdA family	-	TauD
>AALT_g11681	1.59226	0.00113243	hypothetical protein AALT_g11681 [Alternaria alternata]	5022.CBY01697	-	-	BTB
>AALT_g11877	1.59374	0.00594739	Heterokaryon incompatibility protein 6, OR allele [Alternaria alternata]	140110.NechaP99083	Heterokaryon incompatibility protein (HET)	-	HET
>AALT_g1052	1.5945	0.0175279	hypothetical protein AALT_g1052 [Alternaria alternata]
>AALT_g10416	1.59648	5.57188e-06	hypothetical protein AALT_g10416 [Alternaria alternata]
>AALT_g4129	1.59879	0.0014801	NAD(P)-binding protein [Alternaria alternata]	140110.NechaP54968	NmrA-like family	-	NmrA
>AALT_g5884	1.60052	0.012967	RING-14 protein [Alternaria alternata]	45151.EDU45767	SPX domain	-	SPX,zf-C3HC4,zf-C3HC4_3,zf-C3HC4_4,zf-RING_UBOX
>AALT_g3598	1.60119	0.000129115	putative carbohydrate-binding module family 1 protein [Alternaria alternata]	45151.EDU48987	Domain of unknown function (DUF1996)	-	DUF1996,WSC
>AALT_g7083	1.60297	0.000585584	heterokaryon incompatibility protein [Alternaria alternata]
>AALT_g10130	1.60298	0.000694947	siderophore iron transporter mirC [Alternaria alternata]	45151.EDU43023	Belongs to the major facilitator superfamily. Sugar transporter (TC 2.A.1.1) family	HXT5	Sugar_tr
>AALT_g8451	1.60367	0.000708519	DNA polymerase subunit cdc27 protein [Alternaria alternata]	5016.M2TX16	DNA polymerase subunit Cdc27	-	CDC27
>AALT_g4990	1.60718	0.000426373	NAD(P)-binding protein [Alternaria alternata]	13349.G1X0E2	NmrA-like family	-	NmrA
>AALT_g11337	1.60796	0.0257903	pre-rRNA-processing protein esf1 [Alternaria alternata]	13684.SNOT_13953	NUC153 domain	ESF1	NUC153
>AALT_g8433	1.60824	0.0275179	c6 zinc finger-like protein [Alternaria alternata]	53485.EFQ95815	Fungal specific transcription factor domain	-	Fungal_trans,Zn_clus
>AALT_g5251	1.61242	0.00673104	PLC-like phosphodiesterase [Alternaria alternata]	53485.EFQ85174	Phosphoric diester hydrolase activity. It is involved in the biological process described with lipid metabolic process	-	-
>AALT_g1081	1.61296	6.51706e-05	MFS general substrate transporter [Alternaria alternata]	45151.EDU50104	Major Facilitator Superfamily	-	MFS_1
>AALT_g2964	1.61391	4.43916e-06	endoglucanase B [Alternaria sp. MG1]	225117.XP_009350641.1	cellulose binding	-	CBM_1,Glyco_hydro_61
>AALT_g10091	1.61459	0.0125105	cysteine proteinase [Alternaria alternata]	53485.EFQ92039	Belongs to the peptidase C2 family	-	Peptidase_C2
>AALT_g1905	1.61486	0.00115991	hypothetical protein AALT_g1905 [Alternaria alternata]	13684.SNOT_13888	-	-	-
>AALT_g5414	1.61879	0.00237074	5-methylthioadenosine/S-adenosylhomocysteine deaminase n1 [Alternaria alternata]	140110.NechaP56668	Amidohydrolase family	-	Amidohydro_1
>AALT_g6112	1.61911	0.000330649	Aldo/keto reductase [Alternaria alternata]	13684.SNOT_13518	Aldo/keto reductase family	-	Aldo_ket_red
>AALT_g11500	1.62016	0.000473037	ATP-dependent RNA helicase HAS1 [Alternaria alternata]	45130.XP_007695294.1	RNA helicase	HAS1	DEAD,DUF4217,Helicase_C
>AALT_g5426	1.62092	0.00348909	Multiple RNA-binding domain-containing protein 1 [Alternaria tenuissima]	53485.EFQ86793	RNA recognition motif	MRD1	RRM_1
>AALT_g1399	1.62244	0.00141603	RNA-processing protein [Alternaria alternata]	93612.XP_008028724.1	RNase P subunit Pop3	POP3	RNase_P_pop3
>AALT_g3812	1.62526	0.00106386	hypothetical protein AALT_g3812 [Alternaria alternata]
>AALT_g8933	1.62552	0.00202927	hypothetical protein AALT_g8933 [Alternaria alternata]	5022.CBX93786	-	-	-
>AALT_g147	1.62635	0.0326135	hypothetical protein AALT_g147 [Alternaria alternata]	5016.M2V717	-	-	-
>AALT_g1875	1.62804	0.00309446	U3-containing 90S pre-ribosomal complex subunit-like protein [Alternaria alternata]	45151.EDU50294	U3-containing 90S pre-ribosomal complex subunit	cms1	CMS1
>AALT_g8954	1.62838	0.0097909	aspergillopepsin A precursor [Alternaria alternata]	53485.EFQ86966	Belongs to the peptidase A1 family	-	Asp
>AALT_g11115	1.63013	0.00244771	hypothetical protein AALT_g11115 [Alternaria alternata]	93612.XP_008030192.1	-	-	-
>AALT_g8628	1.63169	8.67919e-05	hypothetical protein AALT_g8628 [Alternaria alternata]	93612.XP_008027327.1	-	-	-
>AALT_g6439	1.63184	0.00230586	Proline-specific permease [Alternaria arborescens]	101162.XP_007693981.1	Amino acid permease	-	AA_permease
>AALT_g7032	1.63624	0.0188762	eukaryotic type KH-domain (KH-domain type I) [Alternaria alternata]	53485.EFQ93271	Required for 40S ribosome biogenesis. Involved in nucleolar processing of pre-18S ribosomal RNA and ribosome assembly	KRR1	-
>AALT_g8200	1.63694	0.00091677	hypothetical protein CC77DRAFT_1022426 [Alternaria alternata]	101162.XP_007686612.1	RNA recognition motif. (a.k.a. RRM, RBD, or RNP domain)	NOP15	RRM_1
>AALT_g7135	1.64254	0.0392115	glycoside hydrolase [Alternaria alternata]	53485.EFQ89454	Beta-galactosidase	-	BetaGal_dom2,BetaGal_dom3,BetaGal_dom4_5,Glyco_hydro_35
>AALT_g6368	1.64255	0.019563	short-chain dehydrogenase [Alternaria alternata]	1051613.XP_003003892.1	Aflatoxin biosynthesis ketoreductase nor-1	-	adh_short
>AALT_g7112	1.6458	0.00643689	transcription factor c2h2 [Alternaria alternata]
>AALT_g3572	1.64675	0.00352494	acetylcholinesterase precursor [Alternaria alternata]	45151.EDU40805	Belongs to the type-B carboxylesterase lipase family	-	COesterase
>AALT_g11248	1.64705	2.55161e-07	3-hydroxyisobutyrate dehydrogenase [Alternaria alternata]	93612.XP_008023955.1	-	-	-
>AALT_g1210	1.64719	0.00690568	allantoate permease [Alternaria alternata]	93612.XP_008030627.1	Major Facilitator Superfamily	-	MFS_1
>AALT_g3762	1.64811	0.00553829	hypothetical protein AALT_g3762 [Alternaria alternata]	5022.CBX93075	-	-	-
>AALT_g2404	1.65173	0.000819206	dienelactone hydrolase family protein [Alternaria alternata]	160860.XP_007355024.1	dienelactone hydrolase	-	DLH
>AALT_g10470	1.65266	0.000186446	major facilitator superfamily transporter multidrug resistance [Alternaria alternata]	655981.L8G378	Major Facilitator Superfamily	-	MFS_1
>AALT_g5279	1.65412	0.036789	hypothetical protein AALT_g5279 [Alternaria alternata]
>AALT_g1391	1.65515	0.000751455	glycoside hydrolase [Alternaria alternata]	5017.XP_007716571.1	Glycoside hydrolase family 17 protein	-	-
>AALT_g7895	1.65528	0.00545085	hypothetical protein CC77DRAFT_834546 [Alternaria alternata]	45130.XP_007701489.1	Uncharacterized alpha/beta hydrolase domain (DUF2235)	-	DUF2235
>AALT_g9525	1.65636	0.00191188	hypothetical protein AALT_g9525 [Alternaria alternata]	13684.SNOT_15461	-	-	-
>AALT_g4292	1.65667	0.0124323	hypothetical protein CC77DRAFT_1062380 [Alternaria alternata]	53485.EFQ86162	-	-	Sds3
>AALT_g4246	1.65964	0.000300614	MFS general substrate transporter [Alternaria alternata]	93612.XP_008026221.1	Major Facilitator Superfamily	-	MFS_1
>AALT_g4493	1.66077	0.027316	glycerate kinase [Alternaria alternata]	5022.CBX96869	Glycerate kinase family	-	Gly_kinase
>AALT_g1907	1.66105	8.54856e-09	PREDICTED: glutathione S-transferase 3-like [Pyrus x bretschneideri]	225117.XP_009348149.1	Belongs to the GST superfamily	-	GST_C,GST_C_3,GST_N,GST_N_3
>AALT_g4305	1.66211	0.04156	sugar carrier protein A [Alternaria alternata]	45151.EDU48052	Belongs to the major facilitator superfamily. Sugar transporter (TC 2.A.1.1) family	-	Sugar_tr
>AALT_g6153	1.66571	0.0329233	p53-like transcription factor [Alternaria alternata]	5016.M2V220	NDT80 / PhoG like DNA-binding family	-	NDT80_PhoG
>AALT_g3610	1.66681	0.000137645	hypothetical protein AALT_g3610 [Alternaria alternata]	53485.EFQ88759	-	-	-
>AALT_g7710	1.67326	0.0302873	isochorismatase hydrolase-like protein [Alternaria alternata]	5022.CBX91500	Isochorismatase family	-	Isochorismatase
>AALT_g2732	1.67329	2.48379e-06	hypothetical protein AALT_g2732 [Alternaria alternata]
>AALT_g7609	1.67678	0.00578987	hypothetical protein AALT_g7609 [Alternaria alternata]	53485.EFQ90995	Lysine methyltransferase	-	Methyltransf_16
>AALT_g2972	1.67699	0.00352687	uncharacterized protein AALT_g2972 [Alternaria alternata]	225117.XP_009350639.1	metallopeptidase activity	-	Peptidase_M54
>AALT_g11378	1.6787	0.0254756	zinc ion binding protein [Alternaria alternata]
>AALT_g3249	1.67893	0.0160032	hypothetical protein AA0119_g3265 [Alternaria tenuissima]	53485.EFQ90877	-	-	-
>AALT_g8939	1.67929	0.00271531	tRNA processing endoribonuclease protein [Alternaria alternata]	97096.XP_007797669.1	pyridoxal reductase	-	Aldo_ket_red
>AALT_g3686	1.68677	0.0156135	FTHFS-like protein [Alternaria alternata]	45151.EDU45211	-	-	-
>AALT_g9490	1.68713	1.14461e-05	opaque-specific abc transporter cdr3 [Alternaria alternata]	93612.XP_008030545.1	Belongs to the ABC transporter superfamily. ABCG family. PDR (TC 3.A.1.205) subfamily	CDR1	ABC2_membrane,ABC_tran,ABC_trans_N,PDR_CDR
>AALT_g9219	1.68774	0.0102788	MFS multidrug transporter-like protein [Alternaria alternata]	13684.SNOT_15949	Fungal trichothecene efflux pump (TRI12)	-	TRI12
>AALT_g6333	1.68828	1.98923e-05	NAD(P)-binding Rossmann-fold containing protein [Alternaria alternata]	13684.SNOT_15832	-	-	adh_short,adh_short_C2
>AALT_g8435	1.68967	0.00299068	pectin lyase-like protein [Alternaria alternata]	5017.XP_007717507.1	Polysaccharide lyase family 1 protein	-	Pec_lyase_C
>AALT_g151	1.69087	0.00214134	P-loop containing nucleoside triphosphate hydrolase protein [Alternaria alternata]	45151.EDU43721	ATPase family associated with various cellular activities (AAA)	-	AAA
>AALT_g11559	1.69384	0.00037004	FAD-binding-like protein [Alternaria alternata]	101162.XP_007683429.1	d-lactate dehydrogenase	DLD1	FAD-oxidase_C,FAD_binding_4
>AALT_g6857	1.69633	0.00430271	hypothetical protein AALT_g6857 [Alternaria alternata]	45130.XP_007697161.1	-	-	-
>AALT_g1846	1.69634	0.000584794	putative glutathione-S-transferase theta, GST [Alternaria alternata]	1182553.XP_007741988.1	Glutathione S-transferase, C-terminal domain	-	GST_C,GST_C_2,GST_N,GST_N_3
>AALT_g10279	1.69659	0.000321188	lipase [Alternaria alternata]	101162.XP_007692126.1	Carboxylesterase family	-	Abhydrolase_3
>AALT_g2701	1.69821	0.0225006	kinase-like protein [Alternaria alternata]
>AALT_g7618	1.70078	9.18136e-06	AAA domain-like protein [Alternaria alternata]	93612.XP_008026395.1	AAA domain	-	AAA_28
>AALT_g10775	1.70104	7.48373e-06	putative benzoate 4-monooxygenase cytochrome P450 [Alternaria alternata]	5057.CADACLAP00005866	cytochrome P450	-	p450
>AALT_g4383	1.70189	0.00163153	hypothetical protein AA0116_g11421 [Alternaria tenuissima]	5017.XP_007707237.1	-	-	-
>AALT_g6222	1.70247	0.0271465	extracellular mutant protein 11-like protein [Alternaria alternata]	53485.EFQ93134	Extracellular mutant protein 11	-	ECM11
>AALT_g1111	1.70273	1.02744e-05	hypothetical protein CC77DRAFT_1004433 [Alternaria alternata]	45151.EDU50007	Membrane-associating domain	-	MARVEL
>AALT_g10422	1.70284	0.000762381	Six-hairpin glycosidase [Alternaria alternata]	5017.XP_007709884.1	Glycoside hydrolase family 94 protein	-	Glyco_hydro_36,Glyco_transf_36
>AALT_g10519	1.704	8.41262e-06	NAD(P)-binding protein [Alternaria alternata]	101852.XP_008079929.1	Belongs to the short-chain dehydrogenases reductases (SDR) family	-	adh_short
>AALT_g11412	1.70401	1.55247e-06	hypothetical protein AALT_g11412 [Alternaria alternata]	85929.M3D019	Serine carboxypeptidase	-	Peptidase_S28
>AALT_g3819	1.70402	0.00639226	pectate lyase-like protein [Alternaria alternata]	45130.XP_007695115.1	Polysaccharide lyase family 3 protein	-	Pectate_lyase
>AALT_g11519	1.70415	0.0021975	hypothetical protein AALT_g11519 [Alternaria alternata]
>AALT_g9876	1.70578	0.000335134	hypothetical protein AALT_g9876 [Alternaria alternata]	5017.XP_007714340.1	-	-	-
>AALT_g10243	1.70827	0.0166756	hypothetical protein AALT_g10243 [Alternaria alternata]
>AALT_g9396	1.70983	0.00149169	hypothetical protein CC77DRAFT_774344 [Alternaria alternata]
>AALT_g4743	1.71353	0.00422379	MFS general substrate transporter [Alternaria alternata]	13684.SNOT_05815	Major Facilitator Superfamily	-	MFS_1
>AALT_g11587	1.71478	4.84326e-06	Sulfide:quinone oxidoreductase mitochondrial precursor [Alternaria alternata]	45151.EDU44651	Pyridine nucleotide-disulphide oxidoreductase	-	MRP-L20,Pyr_redox_2
>AALT_g3428	1.71616	0.0328268	hypothetical protein CC77DRAFT_976262 [Alternaria alternata]	5016.M2TAJ6	Lysin motif	-	LysM
>AALT_g2704	1.717	0.00105288	Piwi-like protein [Alternaria alternata]	5022.CBY00446	Belongs to the argonaute family	-	ArgoL1,ArgoL2,ArgoN,PAZ,Piwi
>AALT_g3425	1.71966	0.00395829	NAD(P)-binding protein [Alternaria alternata]	13684.SNOT_10155	short chain dehydrogenase	-	adh_short
>AALT_g2077	1.72067	0.00230815	retinol dehydrogenase 12 [Alternaria alternata]	93612.XP_008029265.1	Enoyl-(Acyl carrier protein) reductase	RDH1	adh_short
>AALT_g8702	1.72236	0.000618401	hypothetical protein AALT_g8702 [Alternaria alternata]	45151.EDU51408	CBM18-CE4-CBM18-CBM18. carbohydrate-binding module family 18	-	Chitin_bind_1,Polysacc_deac_1
>AALT_g5182	1.72365	0.000520739	serine-type peptidase [Alternaria alternata]	13684.SNOT_08668	Peptidase family S41	-	Peptidase_S41
>AALT_g8815	1.72635	0.000627665	hypothetical protein CC77DRAFT_116917 [Alternaria alternata]	5017.XP_007713398.1	-	-	-
>AALT_g11060	1.72715	8.80595e-05	hypothetical protein AALT_g11060 [Alternaria alternata]
>AALT_g166	1.72731	0.000539587	hypothetical protein CC77DRAFT_201875 [Alternaria alternata]	45151.EDU43382	Very-long-chain 3-oxoacyl-CoA synthase	-	ELO
>AALT_g2898	1.72817	3.76863e-06	FAD binding-like protein [Alternaria alternata]	5016.M2UH64	Belongs to the oxygen-dependent FAD-linked oxidoreductase family	-	BBE,FAD_binding_4
>AALT_g1083	1.72859	0.036133	zeta-crystallin [Alternaria alternata]	45151.EDU50374	Zinc-binding dehydrogenase	-	ADH_N,ADH_zinc_N
>AALT_g4322	1.73152	0.0184985	hypothetical protein CC77DRAFT_150142 [Alternaria alternata]	13684.SNOT_13335	-	-	-
>AALT_g11316	1.73293	0.00349576	pyruvate formate lyase activating enzyme [Alternaria alternata]	45151.EDU42130	Pyruvate formate lyase activating enzyme	-	Fer4_12,Radical_SAM
>AALT_g7740	1.73312	2.50693e-07	putative nudix family protein [Alternaria alternata]	310453.XP_007589222.1	Nudix family	-	NUDIX
>AALT_g7065	1.73672	9.18791e-06	hypothetical protein AALT_g7065 [Alternaria alternata]	5518.FGSG_09114P0	-	-	-
>AALT_g3235	1.73796	0.00643689	hydrophobin-like protein [Alternaria alternata]	53485.EFQ92214	Fungal hydrophobin	-	Hydrophobin_2
>AALT_g8135	1.7384	0.0304429	hypothetical protein AALT_g8135 [Alternaria alternata]
>AALT_g3054	1.74676	3.61369e-07	SPOC domain-like protein [Alternaria alternata]	101162.XP_007684091.1	Ku C terminal domain like	YKU80	Ku,Ku_N,Ku_PK_bind
>AALT_g8595	1.74746	0.00213164	ATP-dependent RNA helicase dbp9 [Alternaria alternata]	5016.M2VBL6	helicase superfamily c-terminal domain	DBP9	DEAD,Helicase_C
>AALT_g11534	1.74815	4.17536e-05	chitin binding protein [Alternaria alternata]
>AALT_g9585	1.74872	0.0025845	ATP-dependent RNA helicase [Alternaria alternata]	53485.EFQ94748	helicase superfamily c-terminal domain	DRS1	DEAD,Helicase_C
>AALT_g4631	1.75023	0.00241395	glycoside hydrolase [Alternaria alternata]	101162.XP_007684515.1	Glycoside hydrolase family 10 protein	-	Glyco_hydro_10
>AALT_g6932	1.75172	2.53453e-05	bifunctional aspartokinase/homoserine dehydrogenase [Alternaria alternata]	45151.EDU40074	Aspartokinase	-	AA_kinase,ACT,ACT_7
>AALT_g1616	1.75558	0.00133503	beta glucosidase [Alternaria alternata]	45130.XP_007698553.1	Belongs to the glycosyl hydrolase 3 family	bglF	Fn3-like,Glyco_hydro_3,Glyco_hydro_3_C
>AALT_g5110	1.75672	0.0038788	P-loop containing nucleoside triphosphate hydrolase protein [Alternaria alternata]	5016.M2TNN2	-	-	Helo_like_N
>AALT_g11367	1.75674	0.0358111	glycoside hydrolase [Alternaria alternata]	5017.XP_007709242.1	GMC oxidoreductase	-	GMC_oxred_C,GMC_oxred_N
>AALT_g9223	1.75752	3.16053e-06	hypothetical protein AALT_g9223 [Alternaria alternata]
>AALT_g7587	1.76029	0.022489	cytochrome P450 monooxygenase [Alternaria alternata]	5970.XP_009154472.1	cytochrome P450	-	p450
>AALT_g6890	1.76198	0.0117485	RNA polymerase I associated factor, A49-like protein [Alternaria alternata]	45130.XP_007697361.1	A49-like RNA polymerase I associated factor	RPA49	RNA_pol_I_A49
>AALT_g2563	1.76485	1.11837e-08	general substrate transporter [Alternaria alternata]	53485.EFQ94034	Belongs to the major facilitator superfamily. Sugar transporter (TC 2.A.1.1) family	-	Sugar_tr
>AALT_g9110	1.76539	0.00331206	heat repeat-containing protein [Alternaria alternata]	101162.XP_007683619.1	Down-regulated in metastasis	UTP20	DRIM
>AALT_g1469	1.76813	0.000429376	methyltransferase MppJ [Alternaria alternata]	93612.XP_008026840.1	O-methyltransferase	-	Methyltransf_25,Methyltransf_31
>AALT_g8838	1.76999	8.99814e-07	Di-copper centre-containing protein [Alternaria alternata]	5016.M2TE90	Common central domain of tyrosinase	-	Tyrosinase
>AALT_g4265	1.7719	0.0122023	P-loop containing nucleoside triphosphate hydrolase protein [Alternaria alternata]	53485.EFQ93814	Helicase associated domain (HA2) Add an annotation	ECM16	DEAD,HA2,Helicase_C,OB_NTP_bind
>AALT_g2122	1.77344	0.000793387	indole-diterpene biosynthesis protein-like protein PaxU [Alternaria alternata]	35725.K2R2V9	Eukaryotic protein of unknown function (DUF829)	-	DUF829
>AALT_g1919	1.77398	0.000834409	hypothetical protein AALT_g1919 [Alternaria alternata]	225117.XP_009348165.1	NmrA-like family	-	NmrA
>AALT_g7394	1.7741	9.18803e-05	MFS general substrate transporter [Alternaria alternata]	45151.EDU45262	Major Facilitator Superfamily	-	MFS_1
>AALT_g7122	1.77415	7.87743e-05	hypothetical protein AA0115_g11609 [Alternaria tenuissima]	13684.SNOT_06764	Pyridine nucleotide-disulphide oxidoreductase	-	Pyr_redox_2
>AALT_g6792	1.77592	0.00372222	NOL1/NOP2/sun family putative RNA met [Alternaria alternata]	93612.XP_008023122.1	Belongs to the class I-like SAM-binding methyltransferase superfamily. RsmB NOP family	NOP2	Methyltr_RsmB-F,Methyltr_RsmF_N
>AALT_g1239	1.77719	0.0010042	Sodium/hydrogen exchanger [Alternaria alternata]	53485.EFQ90639	Sodium/hydrogen exchanger family	-	Na_H_Exchanger
>AALT_g8529	1.77889	0.0016533	hypothetical protein CUC08_Gglean001694 [Alternaria sp. MG1]	5017.XP_007718031.1	ZIP Zinc transporter	ZRT1	Zip
>AALT_g10752	1.77893	0.000804584	rRNA processing protein [Alternaria alternata]	5017.XP_007709358.1	-	-	PLA2G12
>AALT_g8102	1.7848	0.00373577	general substrate transporter [Alternaria alternata]	5016.M2V9B7	Belongs to the major facilitator superfamily. Sugar transporter (TC 2.A.1.1) family	-	Sugar_tr
>AALT_g10962	1.78598	0.00140598	hypothetical protein AALT_g10962 [Alternaria alternata]	101162.XP_007682245.1	-	-	-
>AALT_g10867	1.78672	0.00166116	amino acid transporter [Alternaria alternata]	5022.CBY00789	Amino acid permease	-	AA_permease_2
>AALT_g7223	1.78971	5.08951e-09	U3 small nucleolar ribonucleoprotein IMP4 [Alternaria alternata]	101162.XP_007690573.1	Brix	IMP4	Brix
>AALT_g2720	1.79071	4.51279e-08	vitamin h transporter [Alternaria alternata]	5017.XP_007714641.1	Enoyl-(Acyl carrier protein) reductase	-	adh_short,adh_short_C2
>AALT_g5138	1.79264	0.000654691	hypothetical protein AALT_g5138 [Alternaria alternata]	13684.SNOT_12732	Glutathione S-transferase N-terminal domain	-	GST_C_6,GST_N_4
>AALT_g11044	1.79478	0.0394648	hypothetical protein AALT_g11044 [Alternaria alternata]
>AALT_g8882	1.79527	0.000166919	NAD(P)-binding protein [Alternaria alternata]	53485.EFQ86878	Belongs to the class-III pyridoxal-phosphate-dependent aminotransferase family	-	Aminotran_3
>AALT_g3267	1.79647	0.000305579	hypothetical protein CC77DRAFT_1018189 [Alternaria alternata]	53485.EFQ90393	DNA replication factor Cdt1 C-terminal domain	-	CDT1_C
>AALT_g3107	1.79874	0.000134679	RTA1-domain-containing protein [Alternaria alternata]	101852.XP_008088630.1	RTA1 like protein	-	RTA1
>AALT_g7026	1.80134	0.0060051	NAD(P)-binding protein [Alternaria alternata]	29875.EHK17320	NAD(P)H-binding	-	NAD_binding_10,NmrA
>AALT_g6585	1.80171	0.00171475	hypothetical protein AALT_g6585 [Alternaria alternata]	364733.XP_007800701.1	-	-	-
>AALT_g5837	1.80427	0.0179894	cytochrome P450 [Alternaria alternata]	93612.XP_008022841.1	Cytochrome P450	-	p450
>AALT_g980	1.80517	1.54074e-05	benomyl/methotrexate resistance protein [Alternaria alternata]	45130.XP_007698787.1	Major Facilitator Superfamily	-	MFS_1
>AALT_g9846	1.80577	0.00021225	hypothetical protein AALT_g9846 [Alternaria alternata]	474922.ELA26408	Ankyrin repeat and sam domain containing protein 6	-	HET
>AALT_g6422	1.80639	0.000405496	NAD(P)-binding protein [Alternaria alternata]	40492.XP_007308095.1	Oxidoreductase family, NAD-binding Rossmann fold	-	GFO_IDH_MocA
>AALT_g11021	1.80695	0.00485217	putative heterokaryon incompatibility protein [Alternaria alternata]	61459.XP_007782959.1	Heterokaryon incompatibility protein (HET)	-	HET
>AALT_g831	1.8075	0.00491305	srp40-c-like protein [Alternaria alternata]
>AALT_g3158	1.80761	0.00244492	recombination hotspot-binding protein [Alternaria alternata]	5017.XP_007716322.1	RNA polymerase III RPC4	-	RNA_pol_Rpc4
>AALT_g10840	1.80789	0.00215936	general substrate transporter [Alternaria alternata]	5016.M2UAR7	Belongs to the major facilitator superfamily. Sugar transporter (TC 2.A.1.1) family	-	Sugar_tr
>AALT_g7431	1.80853	0.0395156	S-adenosyl-L-methionine-dependent methyltransferase [Alternaria alternata]	93612.XP_008031302.1	Methyltransferase domain	ABP140	Methyltransf_12,Methyltransf_23,Methyltransf_25
>AALT_g394	1.80855	0.00422379	FAD-binding-like protein [Alternaria alternata]	53485.EFQ93562	FAD binding domain	-	BBE,FAD_binding_4
>AALT_g2031	1.8106	0.00315007	hypothetical protein CC77DRAFT_1059325 [Alternaria alternata]	5017.XP_007716142.1	-	-	-
>AALT_g10737	1.81171	3.05262e-05	hypothetical protein AALT_g10737 [Alternaria alternata]	93612.XP_008023998.1	-	-	-
>AALT_g6318	1.81203	0.00391791	hypothetical protein AALT_g6318 [Alternaria alternata]	5016.M2TZQ7	-	-	-
>AALT_g7241	1.81495	0.00481529	TPR-like protein [Alternaria alternata]	53485.EFQ91876	NMDA receptor-regulated protein 1	-	NARP1,TPR_16,TPR_2,TPR_8
>AALT_g3555	1.81888	0.0107607	eukaryotic translation initiation factor 2 subunit alpha [Alternaria alternata]
>AALT_g3998	1.81933	0.0281356	hypothetical protein AALT_g3998 [Alternaria alternata]
>AALT_g4680	1.82145	0.00166222	sugar transporter [Alternaria alternata]	393283.XP_007839943.1	Sugar transporter	-	Sugar_tr
>AALT_g4800	1.82847	0.00142294	nucleolar GTP-binding protein 1 [Alternaria alternata]	53485.EFQ92306	Involved in the biogenesis of the 60S ribosomal subunit	NOG1	NOG1,NOGCT
>AALT_g2474	1.8336	0.0068983	hypothetical protein AALT_g2474 [Alternaria alternata]
>AALT_g11326	1.83392	0.0115798	glutamine-dependent nad(+) synthetase protein [Alternaria alternata]	5022.CBX89954	-	-	-
>AALT_g10457	1.83476	0.0373811	hypothetical protein AALT_g10457 [Alternaria alternata]	101162.XP_007691711.1	-	-	-
>AALT_g11258	1.83695	0.0251508	hypothetical protein AALT_g11258 [Alternaria alternata]	93612.XP_008023958.1	-	-	F-box,F-box-like
>AALT_g7015	1.83823	0.00167979	C2H2-like protein [Alternaria alternata]	364733.XP_007804454.1	NACHT domain	-	NACHT,PNP_UDP_1,zf-C2H2,zf-met
>AALT_g3507	1.84007	0.0013404	hypothetical protein AALT_g3507 [Alternaria alternata]	93612.XP_008025603.1	Protein of unknown function (DUF3435)	-	DUF3435
>AALT_g8026	1.8404	0.00205606	eukaryotic translation initiation factor 3 subunit clu1 [Alternaria alternata]	93612.XP_008021957.1	mRNA-binding protein involved in proper cytoplasmic distribution of mitochondria	CLU1	CLU,CLU_N,DUF727,TPR_10,TPR_12,eIF3_p135
>AALT_g5590	1.84048	0.0419986	hypothetical protein AALT_g5590 [Alternaria alternata]	53485.EFQ93431	-	-	AAA_16,ATPase_2
>AALT_g9628	1.84434	0.000324784	RTA1 like protein [Alternaria alternata]	53485.EFQ90542	RTA1 like protein	-	RTA1
>AALT_g11572	1.84469	0.00207346	hypothetical protein AALT_g11572 [Alternaria alternata]	83344.XP_007923881.1	-	-	-
>AALT_g3570	1.85254	0.000597999	hypothetical protein AALT_g3570 [Alternaria alternata]	53485.EFQ95298	Domain of unknown function (DUF3328)	-	DUF3328
>AALT_g2976	1.853	0.000156166	PREDICTED: U3 small nucleolar RNA-associated protein 15-like [Pyrus x bretschneideri]	225117.XP_009350631.1	U3 small nucleolar RNA-associated	-	UTP15_C,WD40
>AALT_g6056	1.85308	7.01558e-15	1.3.8-trihydroxynaphthalene reductase [Alternaria alternata]	45151.EDU45838	KR domain	-	adh_short_C2
>AALT_g991	1.85475	0.000921218	WD40 repeat-like protein [Alternaria alternata]	93612.XP_008031012.1	WD40 repeats	UTP4	WD40
>AALT_g5086	1.85513	0.0136568	hypothetical protein CC77DRAFT_624105 [Alternaria alternata]	45130.XP_007703165.1	Nse1 non-SMC component of SMC5-6 complex	-	SMC_Nse1,zf-RING-like
>AALT_g6576	1.865	0.00861928	hypothetical protein AALT_g6576 [Alternaria alternata]
>AALT_g8783	1.86529	0.00261509	Thioesterase/thiol ester dehydrase-isomerase [Alternaria alternata]	93612.XP_008025357.1	Thioesterase-like superfamily	-	4HBT_3
>AALT_g11037	1.86566	0.000673683	ORC2-like protein [Alternaria alternata]
>AALT_g5738	1.86858	3.09581e-08	endoxylanase [Alternaria alternata]	53485.EFQ86671	CBM1-GH10. carbohydrate-binding module family 1	-	CBM_1,Glyco_hydro_10
>AALT_g12020	1.87013	3.79591e-12	SET-like protein [Alternaria alternata]	5017.XP_007716687.1	SET domain	-	SET,zf-MYND
>AALT_g46	1.87078	0.0239742	Cupredoxin [Alternaria alternata]	53485.EFQ93682	Multicopper oxidase	-	Cu-oxidase,Cu-oxidase_2,Cu-oxidase_3
>AALT_g5859	1.87109	0.0160741	Nrap protein [Alternaria alternata]	53485.EFQ86496	U3 small nucleolar RNA-associated protein 22	UTP22	Nrap,Nrap_D2,Nrap_D3,Nrap_D4,Nrap_D5,Nrap_D6
>AALT_g5268	1.87163	0.04693	glycosyltransferase family 2 protein [Alternaria alternata]	140110.NechaP102013	chitin synthase	CHS3	Chitin_synth_1,Chitin_synth_1N
>AALT_g4796	1.87263	0.0029393	hypothetical protein CC77DRAFT_646617 [Alternaria alternata]	93612.XP_008028286.1	-	-	-
>AALT_g2054	1.87438	3.25374e-05	Sodium transport ATPase 5 [Alternaria arborescens]	93612.XP_008029025.1	Belongs to the cation transport ATPase (P-type) (TC 3.A.3) family	ENA2	Cation_ATPase,Cation_ATPase_C,Cation_ATPase_N,E1-E2_ATPase,Hydrolase
>AALT_g2537	1.87464	0.000391786	methionine adenosyltransferase [Alternaria alternata]	53485.EFQ94533	Catalyzes the formation of S-adenosylmethionine from methionine and ATP	SAM2	S-AdoMet_synt_C,S-AdoMet_synt_M,S-AdoMet_synt_N
>AALT_g8199	1.87518	0.00142613	hypothetical protein CC77DRAFT_940843 [Alternaria alternata]	53485.EFQ93468	smn family protein smn1	-	SMN
>AALT_g9511	1.87852	0.0132065	hypothetical protein AALT_g9511 [Alternaria alternata]	101162.XP_007683346.1	Ankyrin repeat	-	Ank,Ank_2,Ank_3
>AALT_g7383	1.88323	0.0240021	ubiquitin conjugating enzyme 7 interacting protein 1 [Alternaria alternata]	45130.XP_007702644.1	RING finger protein	-	IBR
>AALT_g7428	1.88428	0.000532671	amine oxidase catalytic domain-containing protein [Alternaria alternata]	93612.XP_008031595.1	amine oxidase	-	Cu_amine_oxid,Cu_amine_oxidN2,DUF1965
>AALT_g6378	1.88602	0.000147957	TfdA family taurine catabolism dioxygenase TauD [Alternaria alternata]	93612.XP_008029554.1	Taurine catabolism dioxygenase TauD, TfdA family	-	TauD
>AALT_g636	1.89002	0.037904	acetylcholinesterase precursor [Alternaria alternata]	45151.EDU40921	Belongs to the type-B carboxylesterase lipase family	-	COesterase
>AALT_g9485	1.89103	0.0224645	hypothetical protein AALT_g9485 [Alternaria alternata]	93612.XP_008030550.1	Protein of unknown function (DUF3645)	-	DUF3638,DUF3645
>AALT_g6930	1.89175	0.0131597	TPR repeat [Alternaria alternata]	93612.XP_008020478.1	phosphatidylethanolamine catabolic process	-	Patatin
>AALT_g4655	1.89264	0.0362782	uncharacterized protein AALT_g4655 [Alternaria alternata]	93612.XP_008023838.1	-	-	-
>AALT_g6917	1.89639	4.55202e-07	integral membrane protein [Alternaria alternata]	73501.XP_006670115.1	-	-	-
>AALT_g11476	1.89642	0.00359456	ADP-ribosylglycohydrolase family protein [Alternaria alternata]	37727.XP_002149513.1	ADP-ribosylglycohydrolase	-	ADP_ribosyl_GH
>AALT_g7144	1.89673	1.82018e-07	FAD/NAD(P)-binding-like protein [Alternaria alternata]	53485.EFQ89457	oxidoreductase	-	FAD_binding_3
>AALT_g9558	1.89731	0.000969134	FAD/NAD(P)-binding domain-containing protein [Alternaria alternata]	53485.EFQ94093	FAD binding	-	FAD_binding_3
>AALT_g7975	1.8995	5.70946e-06	hypothetical protein AALT_g7975 [Alternaria alternata]	1182553.XP_007740925.1	-	-	Lactamase_B_3
>AALT_g4591	1.89991	0.00244771	Mak16 protein [Alternaria alternata]	101162.XP_007693354.1	Belongs to the MAK16 family	mak16	Mak16,Ribosomal_L28e
>AALT_g2148	1.90317	1.65342e-05	hypothetical protein CC77DRAFT_735403 [Alternaria alternata]	45130.XP_007696873.1	-	-	CFEM
>AALT_g10522	1.90357	0.000275659	cytochrome P450 [Alternaria alternata]	53485.EFQ88446	Cytochrome P450	-	p450
>AALT_g4913	1.90361	0.00106393	putative amino acid permease protein [Alternaria alternata]	97096.XP_007789636.1	-	-	-
>AALT_g5037	1.90424	0.00473252	MFS general substrate transporter [Alternaria alternata]	5017.XP_007711186.1	Major Facilitator Superfamily	-	MFS_1
>AALT_g3378	1.9043	0.000273274	hypothetical protein AALT_g3378 [Alternaria alternata]
>AALT_g10033	1.9061	0.0121804	UPF0187-like protein [Alternaria alternata]	45130.XP_007694586.1	Bestrophin, RFP-TM, chloride channel	-	Bestrophin
>AALT_g9421	1.90831	0.00435695	hypothetical protein AALT_g9421 [Alternaria alternata]
>AALT_g11843	1.90878	0.00250137	mfs monocarboxylate transporter [Alternaria alternata]	53485.EFQ93554	-	-	-
>AALT_g8551	1.90959	0.0473258	hypothetical protein CC77DRAFT_379024 [Alternaria alternata]
>AALT_g11317	1.91238	4.82413e-08	pyruvate formate lyase activating enzyme [Alternaria alternata]	45151.EDU42129	Pyruvate formate lyase activating enzyme	-	Fer4_12,Radical_SAM
>AALT_g4203	1.9132	0.000155794	ribosomal L1-like 1 [Alternaria alternata]	93612.XP_008026127.1	Ribosomal protein L1p/L10e family	CIC1	Ribosomal_L1
>AALT_g3972	1.91579	0.00032596	Ribosome biogenesis protein [Alternaria alternata]	5016.M2TFR3	AARP2CN (NUC121) domain	TSR1	AARP2CN,RIBIOP_C
>AALT_g10686	1.91744	0.000586499	WD40 repeat-like protein [Alternaria alternata]	93612.XP_008027076.1	WD40 repeats	UTP18	WD40
>AALT_g9731	1.92123	0.000222155	BNR/Asp-box repeat domain-containing protein [Alternaria alternata]	5016.M2U3Y7	Glycoside hydrolase family 93 protein	-	-
>AALT_g11775	1.92204	0.00456653	hypothetical protein AALT_g11775 [Alternaria alternata]	53485.EFQ91001	-	-	-
>AALT_g2693	1.92418	0.0263463	hypothetical protein AALT_g2693 [Alternaria alternata]
>AALT_g473	1.92484	0.0474939	cytochrome P450 [Alternaria alternata]	5016.M2UTP9	iron ion binding	-	p450
>AALT_g10802	1.92511	7.72856e-05	hypothetical protein AALT_g10802 [Alternaria alternata]	53485.EFQ95510	-	-	-
>AALT_g4678	1.93061	0.000379304	camp-dependent protein kinase [Alternaria alternata]
>AALT_g2276	1.93154	1.77043e-07	D-galactonate dehydratase [Alternaria arborescens]	5017.XP_007709331.1	Mandelate racemase / muconate lactonizing enzyme, C-terminal domain	-	MR_MLE_C,MR_MLE_N
>AALT_g8482	1.93315	0.0155386	galactose oxidase precursor [Alternaria alternata]	45151.EDU43973	Copper radical oxidase	-	DUF1929,Kelch_1,Kelch_6,PAN_1
>AALT_g7578	1.93471	0.00133114	hypothetical protein CC77DRAFT_848998 [Alternaria alternata]	5016.M2TF08	-	-	-
>AALT_g6900	1.93595	1.39085e-06	glycoside hydrolase [Alternaria alternata]	13684.SNOT_05750	Glycosyl hydrolase family 61	-	Glyco_hydro_61
>AALT_g9641	1.93675	0.0242704	Cupredoxin [Alternaria alternata]	5017.XP_007706523.1	-	-	Copper-bind,Cu_bind_like
>AALT_g1392	1.9376	6.85795e-14	dihydroxy-acid and 6-phosphogluconate dehydratase [Alternaria alternata]	5016.M2T623	Dehydratase family	ILV3	ILVD_EDD
>AALT_g1471	1.93943	0.00038224	MFS general substrate transporter [Alternaria alternata]	310453.XP_007579910.1	Major Facilitator Superfamily	-	MFS_1
>AALT_g6812	1.94019	0.019203	gpi anchored protein [Alternaria alternata]	93612.XP_008023132.1	-	-	-
>AALT_g5741	1.94037	1.84302e-07	tannase and feruloyl esterase [Alternaria alternata]	45130.XP_007704625.1	Belongs to the tannase family	faeB-1	Tannase
>AALT_g7746	1.94394	0.00259422	hypothetical protein AA0111_g5125 [Alternaria arborescens]	5016.M2V2S9	RNA 3'-terminal phosphate cyclase (RTC), insert domain	-	RTC,RTC_insert
>AALT_g7750	1.94574	0.0010042	N-acetyltransferas-like protein [Alternaria alternata]	93612.XP_008023621.1	RNA cytidine acetyltransferase with specificity toward both 18S rRNA and tRNAs. Catalyzes the formation of N(4)- acetylcytidine (ac4C) in 18S rRNA. Required for early nucleolar cleavages of precursor rRNA at sites A0, A1 and A2 during 18S rRNA synthesis. Catalyzes the formation of ac4C in serine and leucine tRNAs. Requires the tRNA-binding adapter protein TAN1 for full tRNA acetyltransferase acti…	NAT10	DUF1726,GNAT_acetyltr_2,Helicase_RecD,tRNA_bind_2
>AALT_g10341	1.9459	1.05173e-05	WD40 repeat-like protein [Alternaria alternata]	53485.EFQ85695	WD40 repeats	JIP5	WD40
>AALT_g880	1.95038	0.00207346	hypothetical protein AALT_g880 [Alternaria alternata]
>AALT_g2271	1.95149	0.0060051	duf1115-like protein [Alternaria alternata]	53485.EFQ94481	Protein of unknown function (DUF1115)	-	DUF1115
>AALT_g6906	1.95199	0.0212287	hypothetical protein AALT_g6906 [Alternaria alternata]
>AALT_g230	1.95241	0.00592363	adenosine deaminase [Alternaria alternata]	13684.SNOT_06288	Adenosine/AMP deaminase	-	A_deaminase
>AALT_g8763	1.95313	0.0121554	hypothetical protein AALT_g8763 [Alternaria alternata]
>AALT_g8312	1.95411	0.00792261	bystin [Alternaria alternata]	45151.EDU43001	Bystin	ENP1	Bystin
>AALT_g9830	1.9559	8.77828e-05	galactan 1,3-beta-galactosidase [Alternaria alternata]	45151.EDU47603	Belongs to the glycosyl hydrolase 43 family	-	Glyco_hydro_43
>AALT_g8119	1.96066	0.000144606	hypothetical protein AALT_g8119 [Alternaria alternata]	45151.EDU51595	-	-	-
>AALT_g4118	1.96155	0.0017125	NAD(P)-binding protein [Alternaria alternata]	63577.G9NHW2	Enoyl-(Acyl carrier protein) reductase	-	adh_short
>AALT_g2399	1.96179	0.00326542	B3/B4 tRNA-binding-like protein [Alternaria alternata]	13684.SNOT_13136	B3/4 domain	-	B3_4
>AALT_g511	1.96216	0.00643689	actin-like ATPase domain-containing protein [Alternaria alternata]	45151.EDU42316	Hsp70 protein	-	HSP70
>AALT_g3751	1.96805	0.0232843	NAD(P)-binding protein [Alternaria alternata]	13684.SNOT_07442	Enoyl-(Acyl carrier protein) reductase	-	adh_short,adh_short_C2
>AALT_g6017	1.97041	0.0297976	hypothetical protein CC77DRAFT_1028312 [Alternaria alternata]	5017.XP_007706303.1	DNA-directed RNA polymerase I subunit RPA34.5	-	RNA_polI_A34
>AALT_g10198	1.97357	0.00367716	HET-domain-containing protein [Alternaria alternata]	5507.FOXG_13013P0	Heterokaryon incompatibility protein (HET)	-	HET
>AALT_g292	1.97444	0.00391655	taurine catabolism dioxygenase [Alternaria alternata]	53485.EFQ92006	Taurine catabolism dioxygenase TauD, TfdA family	-	TauD
>AALT_g8118	1.97524	0.000393959	metal ion binding protein [Alternaria alternata]
>AALT_g8609	1.97643	0.00268839	HET-like protein [Alternaria alternata]	101162.XP_007683864.1	Ankyrin repeat	-	Ank_2,Ank_3
>AALT_g10936	1.977	4.58934e-06	hypothetical protein AALT_g10936 [Alternaria alternata]	93612.XP_008026877.1	-	-	-
>AALT_g9971	1.98001	7.07377e-09	putative f-box-like protein [Alternaria alternata]	13684.SNOT_12446	F-box domain protein	-	F-box-like
>AALT_g5960	1.98184	0.000630758	endopolygalacturonase [Alternaria alternata]	5022.CBX99926	Glycosyl hydrolases family 28	-	Glyco_hydro_28
>AALT_g6114	1.98374	0.000326309	U3 small nucleolar RNA-associated protein 10 [Alternaria tenuissima]	93612.XP_008027799.1	BP28CT (NUC211) domain	UTP10	BP28CT,U3snoRNP10
>AALT_g9604	1.99031	2.25446e-10	cysteine proteinase [Alternaria alternata]	93612.XP_008027824.1	ubiquitin carboxyl-terminal hydrolase	-	Peptidase_C12
>AALT_g9839	1.99182	1.76359e-05	endo alpha-1,4 polygalactosaminidase precursor [Alternaria alternata]	45151.EDU47645	Glycoside hydrolase family 114 protein	-	Glyco_hydro_114
>AALT_g6429	1.99251	1.62993e-05	stress response protein Rds1 [Alternaria alternata]	45151.EDU51470	Ferritin-like domain	-	Ferritin_2
>AALT_g741	1.99622	0.000168155	small s protein [Alternaria alternata]	61459.XP_007779052.1	Prion-inhibition and propagation	-	Goodbye,HeLo,Ses_B
>AALT_g4107	1.99685	0.00718963	FAD-binding-like protein [Alternaria alternata]	393283.XP_007832482.1	FAD linked oxidase-like protein	-	BBE,FAD_binding_4
>AALT_g6542	2.00071	0.0159024	uncharacterized protein AALT_g6542 [Alternaria alternata]	53485.EFQ88737	-	-	-
>AALT_g5801	2.00527	0.000839257	P-loop containing nucleoside triphosphate hydrolase protein [Alternaria alternata]	13684.SNOT_12178	ATPase family associated with various cellular activities (AAA)	-	AAA
>AALT_g1433	2.00706	6.26374e-05	60S ribosome subunit biogenesis protein NIP7 [Alternaria alternata]	45151.EDU43863	Required for proper 27S pre-rRNA processing and 60S ribosome subunit assembly	NIP7	UPF0113
>AALT_g7139	2.00747	0.00119498	hypothetical protein AALT_g7139 [Alternaria alternata]
>AALT_g9066	2.00842	0.000422477	Ribosomal protein s17 [Alternaria alternata]	45130.XP_007698023.1	-	-	-
>AALT_g143	2.01077	8.33629e-11	hypothetical protein CC77DRAFT_1011582 [Alternaria alternata]	45130.XP_007703676.1	Lysin motif	-	LysM
>AALT_g3557	2.01309	0.0281926	hypothetical protein AALT_g3557 [Alternaria alternata]	53485.EFQ90807	-	-	-
>AALT_g9281	2.01497	1.04819e-06	hypothetical protein AALT_g9281 [Alternaria alternata]	101162.XP_007683060.1	Glycoside hydrolase family 3 protein	-	Fn3-like,Glyco_hydro_3,Glyco_hydro_3_C
>AALT_g2138	2.01608	0.00753052	hypothetical protein AALT_g2138 [Alternaria alternata]	93612.XP_008028052.1	-	-	-
>AALT_g2990	2.01787	0.00804487	hypothetical protein CC77DRAFT_685514 [Alternaria alternata]	5016.M2TUW0	rRNA-processing protein Efg1	-	Efg1
>AALT_g304	2.01816	1.59597e-05	RTA1-like protein [Alternaria alternata]	13684.SNOT_13068	RTA1 like protein	-	RTA1
>AALT_g9997	2.01865	0.00359944	CDP-alcohol phosphatidyltransferase [Alternaria alternata]	61459.XP_007778038.1	-	-	CDP-OH_P_transf
>AALT_g326	2.01893	1.62993e-05	hypothetical protein AALT_g326 [Alternaria alternata]
>AALT_g7878	2.02082	0.000114892	nuclear localization sequence-binding protein [Alternaria alternata]	45151.EDU50848	RNA recognition motif	NSR1	RRM_1
>AALT_g3335	2.02135	8.77828e-05	nucleic acid-binding protein [Alternaria alternata]	53485.EFQ89360	S1 RNA binding domain	RRP5	S1,Suf
>AALT_g11276	2.02173	5.49768e-05	pectate lyase-like protein [Alternaria alternata]	5022.CBX96779	Polysaccharide lyase family 1 protein	plyA	CBM_1,Pec_lyase_C
>AALT_g5548	2.02515	9.37496e-06	alkaline phosphatase-like protein [Alternaria alternata]	140110.NechaP90701	Sulfatase	-	Sulfatase
>AALT_g6060	2.03204	0.0287056	hypothetical protein CC77DRAFT_927963 [Alternaria alternata]	53485.EFQ90524	-	-	-
>AALT_g8264	2.03222	0.00016604	hypothetical protein AALT_g8264 [Alternaria alternata]
>AALT_g4508	2.0342	0.00923006	hypothetical protein CC77DRAFT_1097409 [Alternaria alternata]	35725.K2RZZ4	-	-	-
>AALT_g5075	2.0357	0.000645803	von willebrand factor [Alternaria alternata]	5016.M2V439	von Willebrand factor (vWF) type A domain	-	VWA
>AALT_g6335	2.03763	0.0202839	kynurenine 3-monooxygenase [Alternaria alternata]	474922.ELA25452	FAD binding domain	-	FAD_binding_3,NAD_binding_8
>AALT_g4175	2.04103	3.63266e-14	hypothetical protein AALT_g4175 [Alternaria alternata]
>AALT_g4618	2.04136	8.29689e-08	hypothetical protein AALT_g4618 [Alternaria alternata]
>AALT_g5079	2.04175	4.58229e-08	lytic polysaccharide monooxygenase [Alternaria alternata]	45151.EDU43514	-	-	-
>AALT_g9873	2.04817	0.0204294	hypothetical protein AALT_g9873 [Alternaria alternata]	13684.SNOT_14112	Heterokaryon incompatibility protein (HET)	-	HET
>AALT_g7979	2.05068	0.00824692	Zinc finger ZZ-type protein [Alternaria alternata]	53485.EFQ93478	-	-	-
>AALT_g8699	2.05154	0.00075787	ankyrin [Alternaria alternata]
>AALT_g4375	2.05167	0.000171766	zincin [Alternaria alternata]	93612.XP_008026320.1	-	-	-
>AALT_g7703	2.05378	2.78441e-05	RRS1-domain-containing protein [Alternaria alternata]	53485.EFQ91012	Involved in ribosomal large subunit assembly	RRS1	RRS1
>AALT_g9671	2.0539	0.012896	amidase [Alternaria alternata]	13684.SNOT_15987	Protein of unknown function (DUF861)	-	Cupin_3
>AALT_g6767	2.05498	0.0340697	integral membrane protein [Alternaria alternata]	101162.XP_007693166.1	integral membrane protein	-	-
>AALT_g8603	2.05818	0.0412513	hypothetical protein AALT_g8603 [Alternaria alternata]	5016.M2SM61	-	-	-
>AALT_g593	2.05881	0.000419405	hypothetical protein CC77DRAFT_1020531 [Alternaria alternata]	45130.XP_007695891.1	-	-	-
>AALT_g4780	2.06266	2.00737e-07	methylenetetrahydrofolate reduct [Alternaria alternata]	53485.EFQ93205	Methylenetetrahydrofolate reductase	MET13	MTHFR
>AALT_g493	2.06309	0.000748378	hypothetical protein CC77DRAFT_1098874 [Alternaria alternata]
>AALT_g686	2.06865	3.10368e-14	hypothetical protein AALT_g686 [Alternaria alternata]	53485.EFQ85947	Putative peptidase family	-	Metallopep
>AALT_g11041	2.07976	1.14129e-16	transcription factor Zn, C2H2 [Alternaria alternata]	31870.EFQ36158	zinc-finger of a C2HC-type	-	zf-met
>AALT_g8716	2.08146	3.01217e-05	N-acetyltransferase [Alternaria alternata]	101162.XP_007691874.1	Acetyltransferase (GNAT) domain	-	Acetyltransf_3
>AALT_g9975	2.08554	5.57188e-06	lytic polysaccharide monooxygenase [Alternaria alternata]	101162.XP_007691329.1	Glycosyl hydrolase family 61	-	Glyco_hydro_61
>AALT_g5521	2.09337	0.00266696	hypothetical protein CC77DRAFT_1024515 [Alternaria alternata]	45130.XP_007701041.1	Involved in nucleolar integrity and required for processing of the pre-rRNA for the 60S ribosome subunit	CGR1	Cgr1
>AALT_g6773	2.09599	9.00739e-07	hypothetical protein AALT_g6773 [Alternaria alternata]	45130.XP_007697235.1	ABC-2 type transporter	-	ABC2_membrane,ABC_tran
>AALT_g10838	2.09636	3.6419e-07	FAD-linked oxidase-like protein [Alternaria alternata]	53485.EFQ87405	FAD linked oxidases, C-terminal domain	-	FAD-oxidase_C,FAD_binding_4
>AALT_g2189	2.10162	5.16124e-07	cobalamin synthesis protein [Alternaria alternata]	45151.EDU42555	Cobalamin synthesis protein cobW C-terminal domain	-	CobW_C,HIT,cobW
>AALT_g11322	2.102	6.89553e-11	chitin binding protein [Alternaria alternata]	45151.EDU42125	Lytic polysaccharide mono-oxygenase, cellulose-degrading	-	LPMO_10
>AALT_g3230	2.10216	0.000404046	integral membrane protein [Alternaria alternata]	5022.CBY00644	-	-	-
>AALT_g10304	2.10257	0.000353152	Lamtor1/Meh1 [Alternaria alternata]	61459.XP_007785248.1	-	-	-
>AALT_g6972	2.10267	0.0342904	hypothetical protein AALT_g6972 [Alternaria alternata]
>AALT_g3370	2.10404	0.00402533	cytochrome P450 [Alternaria alternata]	5017.XP_007710195.1	Belongs to the cytochrome P450 family	-	p450
>AALT_g4438	2.10482	4.53742e-09	sequence-specific DNA binding RNA polymerase II transcription factor [Alternaria alternata]	53485.EFQ92590	Fungal specific transcription factor domain	-	Fungal_trans_2,Zn_clus
>AALT_g8578	2.10622	0.040976	hypothetical protein AALT_g8578 [Alternaria alternata]	93612.XP_008027409.1	integral membrane protein	-	-
>AALT_g477	2.10682	0.00294992	hexose transporter-like protein [Alternaria alternata]	5022.CBX96243	Belongs to the major facilitator superfamily. Sugar transporter (TC 2.A.1.1) family	-	Sugar_tr
>AALT_g9852	2.10684	0.00293405	Galactose oxidase [Alternaria tenuissima]	53485.EFQ96515	Domain of unknown function (DUF1929)	-	DUF1929,Kelch_1
>AALT_g4970	2.10913	0.00018249	aldoxime dehydratase [Alternaria alternata]	45151.EDU44259	Haem-containing dehydratase	-	Dehydratase_hem
>AALT_g8010	2.10986	1.30934e-06	hypothetical protein CC77DRAFT_950546 [Alternaria alternata]	5016.M2TUM2	metallochaperone-like domain	RLP24	Ribosomal_L24e
>AALT_g9419	2.11091	0.000540877	MFS general substrate transporter [Alternaria alternata]	45151.EDU39949	Fungal trichothecene efflux pump (TRI12)	-	MFS_1
>AALT_g2180	2.11235	6.02582e-05	MFS general substrate transporter [Alternaria alternata]	53485.EFQ87735	Major Facilitator Superfamily	-	MFS_1
>AALT_g668	2.11451	9.09277e-10	60s acidic ribosomal protein p1 [Alternaria alternata]	13684.SNOT_06402	translational elongation	RPLP1	Ribosomal_60s
>AALT_g11865	2.11488	3.2398e-07	uncharacterized protein AALT_g11865 [Alternaria alternata]	45151.EDU39671	-	-	-
>AALT_g8698	2.11721	4.28355e-05	Homeobox protein 4 [Alternaria alternata]	53485.EFQ86130	Homeobox KN domain	-	HTH_Tnp_Tc5,Homeobox_KN
>AALT_g11999	2.11726	0.000394035	hypothetical protein AALT_g11999 [Alternaria alternata]
>AALT_g2600	2.11976	4.84678e-09	NAD(P)-binding protein [Alternaria alternata]	40559.M7UPJ8	Enoyl-(Acyl carrier protein) reductase	-	adh_short,adh_short_C2
>AALT_g9968	2.1223	0.000272446	hypothetical protein AALT_g9968 [Alternaria alternata]	13684.SNOT_11479	-	-	-
>AALT_g221	2.12544	6.0625e-05	NAD(P)-binding protein [Alternaria alternata]	93612.XP_008027595.1	NAD(P)H-binding	-	NmrA,adh_short
>AALT_g11150	2.12666	0.00160111	DUF1593-like protein [Alternaria alternata]	264951.V5G2S9	Protein of unknown function (DUF1593)	-	DUF1593
>AALT_g3528	2.12986	8.13707e-05	MFS general substrate transporter [Alternaria alternata]	13684.SNOT_01362	Fatty acid desaturase	-	FA_desaturase,MFS_1
>AALT_g10556	2.13127	0.00127043	male sterility protein [Alternaria alternata]	5017.XP_007716854.1	AAA domain	-	AAA_33,AMP-binding,NAD_binding_4,PP-binding,SKI
>AALT_g3089	2.13169	5.73408e-05	metal ion binding protein [Alternaria alternata]	93612.XP_008025724.1	zinc finger	-	-
>AALT_g5889	2.134	0.0176111	P-loop containing nucleoside triphosphate hydrolase protein [Alternaria alternata]	93612.XP_008022701.1	Helicase associated domain (HA2) Add an annotation	prh1	DEAD,HA2,Helicase_C,OB_NTP_bind
>AALT_g3196	2.13444	0.0455988	hypothetical protein CC77DRAFT_706196 [Alternaria alternata]	45151.EDU48422	-	-	-
>AALT_g2682	2.1346	0.00035949	phospholipase [Alternaria alternata]	45130.XP_007696067.1	phosphatidylethanolamine catabolic process	-	NB-ARC,Patatin,TPR_10
>AALT_g8767	2.13987	0.00409364	aquaporin-like protein [Alternaria alternata]	93612.XP_008025389.1	Belongs to the MIP aquaporin (TC 1.A.8) family	AQY1	MIP
>AALT_g2411	2.14599	0.0119588	hypothetical protein AALT_g2411 [Alternaria alternata]
>AALT_g957	2.14821	0.0457216	hypothetical protein AALT_g957 [Alternaria alternata]	72228.T5AI77	-	-	-
>AALT_g4289	2.15202	0.00123301	Krr1-like protein [Alternaria alternata]	53485.EFQ95764	KRI1-like family	kri1	Kri1,Kri1_C
>AALT_g10135	2.15427	2.4595e-10	FAD binding domain protein [Alternaria alternata]	53485.EFQ91507	Phosphomevalonate kinase	-	FAD_binding_4,P-mevalo_kinase,Pribosyltran
>AALT_g9041	2.15605	1.0241e-05	DEAD-like protein [Alternaria alternata]	45130.XP_007697958.1	Belongs to the DEAD box helicase family	DBP3	DEAD,Helicase_C
>AALT_g11031	2.15664	4.81309e-05	hypothetical protein AALT_g11031 [Alternaria alternata]	45151.EDU47186	-	-	-
>AALT_g1298	2.16277	3.0889e-06	uncharacterized protein AALT_g1298 [Alternaria alternata]	5017.XP_007714998.1	-	-	-
>AALT_g1680	2.16281	0.0330949	hypothetical protein AALT_g1680 [Alternaria alternata]	5016.M2UQ39	BTB/POZ domain	-	BTB
>AALT_g370	2.16318	0.00118374	hypothetical protein AALT_g370 [Alternaria alternata]
>AALT_g4531	2.16624	0.00445311	adenine phosphoribosyltransferase [Alternaria alternata]
>AALT_g2436	2.16802	0.00221272	hypothetical protein CC77DRAFT_985541 [Alternaria alternata]	53485.EFQ84879	Arylsulfotransferase (ASST)	-	Arylsulfotran_2
>AALT_g8348	2.16962	0.00310736	AdoMet-dependent rRNA methyltransferase [Alternaria arborescens]	53485.EFQ94603	Required for proper assembly of pre-ribosomal particles during the biogenesis of the 60S ribosomal subunit	SPB1	DUF3381,FtsJ,Spb1_C
>AALT_g6064	2.17023	0.000337354	Exosome complex exonuclease [Alternaria tenuissima]	5016.M2UTI5	PMC2NT (NUC016) domain	RRP6	DNA_pol_A_exo1,HRDC,PMC2NT
>AALT_g4298	2.17062	0.0199426	hypothetical protein AALT_g4298 [Alternaria alternata]	93612.XP_008024676.1	-	-	-
>AALT_g3419	2.1756	8.97348e-06	Ebp2-like protein [Alternaria alternata]	93612.XP_008025831.1	Eukaryotic rRNA processing protein EBP2	ebp2	Ebp2
>AALT_g11516	2.17971	0.00155249	hypothetical protein AALT_g11516 [Alternaria alternata]
>AALT_g3276	2.18179	0.000176156	cysteine dioxygenase [Alternaria alternata]	45151.EDU39678	Cysteine dioxygenase type I	-	CDO_I
>AALT_g9777	2.18357	2.95913e-10	general substrate transporter [Alternaria alternata]	13684.SNOT_09850	Belongs to the major facilitator superfamily. Sugar transporter (TC 2.A.1.1) family	-	Sugar_tr
>AALT_g11039	2.18504	1.59054e-09	hypothetical protein AALT_g11039 [Alternaria alternata]
>AALT_g9448	2.18535	0.000106249	hypothetical protein AALT_g9448 [Alternaria alternata]
>AALT_g11699	2.18605	0.0199076	hypothetical protein AALT_g11699 [Alternaria alternata]	568076.XP_007824315.1	-	-	-
>AALT_g5958	2.18634	4.46191e-05	hypothetical protein AALT_g5958 [Alternaria alternata]	45151.EDU45816	-	-	HET
>AALT_g5246	2.19388	0.0330702	beta-1,3-mannanase [Alternaria alternata]	45151.EDU51362	Belongs to the glycosyl hydrolase 5 (cellulase A) family	-	Cellulase
>AALT_g3323	2.19601	0.00522373	lysine-tRNA ligase [Alternaria alternata]	364733.XP_007785639.1	lysyl-tRNA synthetase	KRS1	tRNA-synt_2,tRNA_anti-codon
>AALT_g4692	2.19695	0.0190381	hypothetical protein AALT_g4692 [Alternaria alternata]	61459.XP_007776473.1	Heterokaryon incompatibility protein (HET)	-	HET
>AALT_g3164	2.20136	7.01311e-06	general substrate transporter [Alternaria alternata]	53485.EFQ91219	Belongs to the major facilitator superfamily. Sugar transporter (TC 2.A.1.1) family	-	Sugar_tr
>AALT_g8822	2.2041	1.96471e-06	uncharacterized protein AALT_g8822 [Alternaria alternata]	93612.XP_008025422.1	C6 zinc finger	-	Fungal_trans,Zn_clus
>AALT_g4563	2.2063	1.93223e-16	endoglucanase IV precursor [Alternaria alternata]	53485.EFQ88002	Glycosyl hydrolase family 61	-	Glyco_hydro_61
>AALT_g11868	2.20675	0.000222155	plastidic glucose transporter 4 [Alternaria alternata]	45151.EDU41731	Belongs to the major facilitator superfamily. Sugar transporter (TC 2.A.1.1) family	-	Sugar_tr
>AALT_g11323	2.20759	5.80702e-09	hypothetical protein AALT_g11323 [Alternaria alternata]	53485.EFQ95110	-	-	-
>AALT_g6934	2.20854	3.74061e-07	hypothetical protein AALT_g6934 [Alternaria alternata]	13684.SNOT_04955	-	-	-
>AALT_g3639	2.20884	1.44628e-07	WSC-like protein [Alternaria alternata]	45151.EDU48303	Domain of unknown function (DUF1996)	-	DUF1996,WSC
>AALT_g5860	2.21096	3.66592e-09	alpha/beta-hydrolase [Alternaria alternata]	5016.M2VAI5	Belongs to the type-B carboxylesterase lipase family	-	COesterase
>AALT_g11051	2.21235	0.0110464	hypothetical protein AALT_g11051 [Alternaria alternata]
>AALT_g1949	2.21239	0.00259251	hypothetical protein AALT_g1949 [Alternaria alternata]	53485.EFQ91741	-	-	Fungal_trans_2
>AALT_g6604	2.21311	0.0486269	hypothetical protein AALT_g6604 [Alternaria alternata]
>AALT_g10182	2.21628	0.0143164	Aldehyde dehydrogenase [Alternaria arborescens]	45151.EDU43332	Aldehyde dehydrogenase family	-	Aldedh
>AALT_g9889	2.21677	1.65899e-11	DUF1446-like protein [Alternaria alternata]	93612.XP_008020033.1	Acyclic terpene utilisation family protein AtuA	-	AtuA
>AALT_g2689	2.21895	1.52096e-10	polyketide synthase PksB [Alternaria alternata]	5507.FOXG_15296P0	Beta-ketoacyl synthase	-	AMP-binding,Acyl_transf_1,Condensation,KAsynt_C_assoc,KR,Ketoacyl-synt_C,Methyltransf_12,Methyltransf_23,NAD_binding_4,PP-binding,PS-DH,ketoacyl-synt
>AALT_g8157	2.2278	0.000422096	endoglucanase precursor [Alternaria alternata]	5022.CBX91913	Belongs to the glycosyl hydrolase 5 (cellulase A) family	eglB	CBM_1,Cellulase
>AALT_g1843	2.22823	9.24882e-08	heme-dependent catalase [Alternaria alternata]	430998.XP_007676393.1	-	-	Catalase
>AALT_g8049	2.2287	7.63061e-08	CBD9-like protein [Alternaria alternata]	5022.CBX91680	Possible catecholamine-binding domain present in a variety of eukaryotic proteins.	-	CDH-cyt,Cytochrom_B561
>AALT_g1069	2.22902	9.71627e-05	Pescadillo [Alternaria gaisen]	53485.EFQ91523	Component of the NOP7 complex, which is required for maturation of the 25S and 5.8S ribosomal RNAs and formation of the 60S ribosome	NOP7	BRCT,BRCT_2,Pescadillo_N
>AALT_g10419	2.23036	1.73722e-06	putative Ketosamine-3-kinase [Alternaria alternata]	29850.GGTG_00590T0	Fructosamine kinase	-	Fructosamin_kin
>AALT_g3491	2.23079	0.0156931	hypothetical protein AALT_g3491 [Alternaria alternata]
>AALT_g10506	2.2322	0.0414637	hypothetical protein AALT_g10506 [Alternaria alternata]
>AALT_g3426	2.23619	2.89423e-08	hypothetical protein AALT_g3426 [Alternaria alternata]	45130.XP_007703678.1	chitin catabolic process	-	Glyco_hydro_18
>AALT_g4975	2.2397	0.0197702	amidase signature enzyme [Alternaria alternata]	5017.XP_007709978.1	Polysaccharide lyase family 1	plyC	-
>AALT_g4627	2.24026	0.0128632	hypothetical protein AALT_g4627 [Alternaria alternata]
>AALT_g8132	2.2426	0.000148454	NAD(P)-binding protein [Alternaria alternata]	5507.FOXG_15186P0	NAD(P)H-binding	-	NAD_binding_10,NmrA
>AALT_g463	2.24296	0.0337901	hypothetical protein AALT_g463 [Alternaria alternata]	45151.EDU49470	Major Facilitator Superfamily	-	MFS_1
>AALT_g460	2.24533	0.0202839	Bud-site selection protein [Alternaria alternata]	101162.XP_007687513.1	BUD22	-	BUD22
>AALT_g6689	2.25199	7.39172e-14	hypothetical protein CC77DRAFT_937003 [Alternaria alternata]	45130.XP_007697208.1	Spo12 family	-	Spo12
>AALT_g3859	2.25348	1.79026e-08	FAD binding-like protein [Alternaria alternata]	101162.XP_007685145.1	Belongs to the oxygen-dependent FAD-linked oxidoreductase family	-	BBE,FAD_binding_4
>AALT_g11588	2.25465	1.16085e-09	alcohol oxidase p68 [Alternaria alternata]	101162.XP_007693370.1	GMC oxidoreductase	-	GMC_oxred_C,GMC_oxred_N
>AALT_g4221	2.25534	0.0289155	hypothetical protein AALT_g4221 [Alternaria alternata]	1385935.N836_04840	Acyltransferase family	-	Acyl_transf_3
>AALT_g8103	2.25626	0.00180508	glycoside hydrolase [Alternaria alternata]	53485.EFQ89002	GH27-CBM35. glycoside hydrolase family 27	-	Melibiase_2
>AALT_g9087	2.25634	0.0109967	hypothetical protein AALT_g9087 [Alternaria alternata]
>AALT_g4451	2.25639	0.00649701	hypothetical protein CC77DRAFT_260299 [Alternaria alternata]
>AALT_g2658	2.25844	0.00213164	NAD(P)-binding protein [Alternaria alternata]	45151.EDU47090	Polysaccharide biosynthesis protein	-	adh_short
>AALT_g1200	2.26086	3.16074e-06	Metallo-dependent phosphatase [Alternaria alternata]	53485.EFQ92843	Calcineurin-like phosphoesterase	-	Metallophos
>AALT_g11897	2.26312	1.48312e-07	uncharacterized protein AALT_g11897 [Alternaria alternata]	101852.XP_008087006.1	-	-	-
>AALT_g8996	2.27127	0.0026123	hypothetical protein AALT_g8996 [Alternaria alternata]	93612.XP_008027070.1	-	-	-
>AALT_g4810	2.27981	0.0269495	hypothetical protein AALT_g4810 [Alternaria alternata]	45151.EDU44365	Domain of unknown function (DUF3328)	-	DUF3328
>AALT_g6867	2.28001	5.00609e-07	Arabinanase/levansucrase/invertase [Alternaria alternata]	5022.CBY00822	Belongs to the glycosyl hydrolase 43 family	-	Glyco_hydro_43
>AALT_g7206	2.28168	3.26113e-07	Di-copper centre-containing protein [Alternaria alternata]	61459.XP_007784625.1	Anhydro-N-acetylmuramic acid kinase	-	AnmK
>AALT_g9449	2.28207	0.000366317	HET-like protein [Alternaria alternata]
>AALT_g4616	2.28227	8.00561e-12	non-ribosomal peptide synthetase [Alternaria alternata]	318829.MGG_07803T0	AMP-binding enzyme C-terminal domain	-	AMP-binding,AMP-binding_C,Condensation,Ketoacyl-synt_C,PP-binding,ketoacyl-synt
>AALT_g7224	2.2866	6.94222e-06	hypothetical protein AALT_g7224 [Alternaria alternata]
>AALT_g827	2.28737	0.000645803	nucleoside-diphosphate-sugar epimerase [Alternaria alternata]	93612.XP_008020829.1	RmlD substrate binding domain	-	Epimerase
>AALT_g855	2.29333	0.0169603	hypothetical protein AALT_g855 [Alternaria alternata]	53485.EFQ91642	-	-	-
>AALT_g610	2.2951	6.84799e-05	hypothetical protein AALT_g610 [Alternaria alternata]	93612.XP_008020221.1	-	-	-
>AALT_g641	2.29616	0.0103828	carbonic anhydrase [Alternaria alternata]	13684.SNOT_06670	Reversible hydration of carbon dioxide	NCE103	Pro_CA
>AALT_g4864	2.29749	7.5671e-07	phb depolymerase family esterase [Alternaria alternata]	45130.XP_007705641.1	Carbohydrate esterase family 1 protein	-	Esterase_phd
>AALT_g1915	2.29813	6.49594e-13	cutinase [Alternaria alternata]	53485.EFQ91443	Catalyzes the hydrolysis of cutin, a polyester that forms the structure of plant cuticle	-	Cutinase
>AALT_g10231	2.30144	3.06214e-09	hypothetical protein CC77DRAFT_280850 [Alternaria alternata]	53485.EFQ88071	-	-	MARVEL
>AALT_g5271	2.30202	6.33503e-08	alcohol oxidase [Alternaria alternata]	5016.M2TVJ9	GMC oxidoreductase	-	GMC_oxred_C,GMC_oxred_N
>AALT_g11020	2.30521	0.00845455	hypothetical protein AALT_g11020 [Alternaria alternata]
>AALT_g1130	2.3084	1.21115e-06	hypothetical protein AALT_g1130 [Alternaria alternata]
>AALT_g11052	2.311	9.64128e-05	hypothetical protein AALT_g11052 [Alternaria alternata]
>AALT_g4335	2.31175	1.1095e-07	Thiamin pyrophosphokinase [Alternaria alternata]	53485.EFQ95018	Belongs to the thiamine pyrophosphokinase family	THI80	TPK_B1_binding,TPK_catalytic
>AALT_g11846	2.31588	0.00788125	ankyrin repeat-containing protein [Alternaria alternata]	45151.EDU47598	Ankyrin repeat	-	Ank,Ank_2,Ank_4
>AALT_g9080	2.31894	1.98358e-05	MFS general substrate transporter [Alternaria alternata]	45151.EDU48822	Belongs to the major facilitator superfamily. Sugar transporter (TC 2.A.1.1) family	-	Sugar_tr
>AALT_g9674	2.32047	3.85006e-12	poly polymerase 2 ADP-ribosyltransferase 2 [Alternaria alternata]	93612.XP_008027860.1	Poly ADP-ribose polymerase	-	BRCT,PARP,PARP_reg,WGR
>AALT_g7001	2.32056	7.35132e-07	hypothetical protein AALT_g7001 [Alternaria alternata]	45151.EDU40076	-	-	-
>AALT_g8503	2.32094	2.80206e-07	MFS general substrate transporter [Alternaria alternata]	13684.SNOT_11004	Ion channel regulatory protein UNC-93	-	MFS_1,UNC-93
>AALT_g2356	2.32362	0.0244937	hypothetical protein AALT_g2356 [Alternaria alternata]
>AALT_g1435	2.32426	0.00316453	uncharacterized protein AALT_g1435 [Alternaria alternata]	13684.SNOT_13699	Transmembrane alpha-helix domain-containing protein	-	-
>AALT_g3567	2.32644	0.000964795	hypothetical protein AALT_g3567 [Alternaria alternata]
>AALT_g9559	2.32745	0.00298387	hypothetical protein CC77DRAFT_190843 [Alternaria alternata]	101162.XP_007683943.1	-	-	-
>AALT_g7286	2.32862	0.000471305	TPR-like protein [Alternaria alternata]	45151.EDU40265	Tpr domain-containing protein	-	TPR_12,TPR_16,TPR_8
>AALT_g6913	2.33019	0.000280956	hypothetical protein AALT_g6913 [Alternaria alternata]	13684.SNOT_09162	histone H4-K16 acetylation	-	-
>AALT_g1822	2.33135	0.0419986	aat family amino acid transporter [Alternaria alternata]	45130.XP_007700541.1	Amino acid permease	-	AA_permease
>AALT_g369	2.33813	3.40369e-11	FAD-binding-like protein [Alternaria alternata]	61459.XP_007781290.1	Belongs to the oxygen-dependent FAD-linked oxidoreductase family	-	BBE,FAD_binding_4
>AALT_g7521	2.33896	0.000466377	glycoside hydrolase [Alternaria alternata]	5017.XP_007707108.1	Glycoside hydrolase family 10 protein	-	Glyco_hydro_10
>AALT_g7823	2.34018	7.92853e-07	periodic tryptophan protein-like protein [Alternaria alternata]	53485.EFQ96432	Nucleoporin Nup120/160	PWP1	WD40
>AALT_g7366	2.3407	0.0028707	DEAD-like protein [Alternaria alternata]	53485.EFQ84920	RNA helicase	DBP4	DEAD,DUF4217,Helicase_C
>AALT_g6110	2.34241	0.022501	carbonic anhydrase [Alternaria alternata]	140110.NechaP97319	Eukaryotic-type carbonic anhydrase	-	Carb_anhydrase
>AALT_g4187	2.34711	3.97893e-07	hypothetical protein CC77DRAFT_1095837 [Alternaria alternata]	93612.XP_008024521.1	-	-	-
>AALT_g11791	2.34932	0.00017173	alpha-glucosidase-like protein [Alternaria alternata]	53485.EFQ88652	Belongs to the glycosyl hydrolase 31 family	agdC	CBM_20,Gal_mutarotas_2,Glyco_hydro_31,NtCtMGAM_N
>AALT_g10401	2.3503	0.00987402	MFS general substrate transporter [Alternaria alternata]	5016.M2UD21	Major Facilitator Superfamily	-	MFS_1,TRI12
>AALT_g6514	2.35706	0.0376964	uncharacterized protein AALT_g6514 [Alternaria alternata]	53485.EFQ91891	-	-	-
>AALT_g2965	2.35847	0.0013404	PREDICTED: versatile peroxidase VPL1-like [Pyrus x bretschneideri]	45151.EDU39540	Peroxidase	-	Peroxidase_ext,peroxidase
>AALT_g2932	2.35874	7.49628e-05	polyketide synthase PksJ [Alternaria alternata]	53485.EFQ92739	PKS_DH	-	ADH_N,ADH_zinc_N,ADH_zinc_N_2,Acyl_transf_1,KAsynt_C_assoc,KR,Ketoacyl-synt_C,Methyltransf_12,PP-binding,PS-DH,ketoacyl-synt
>AALT_g6939	2.35913	0.00498739	beta-lactamase/transpeptidase-like protein [Alternaria alternata]	101162.XP_007689377.1	Beta-lactamase	-	Beta-lactamase
>AALT_g5378	2.3592	0.0155386	cytochrome P450 3A17 [Alternaria alternata]	45151.EDU46195	cytochrome p450	-	p450
>AALT_g10223	2.36083	0.000169489	aromatic compound dioxygenase [Alternaria alternata]	53485.EFQ91909	Extracellular dioxygenase	-	Dioxygenase_C
>AALT_g11708	2.36173	6.98495e-07	FtsJ-like methyltransferase family protein [Alternaria alternata]	5016.M2UFH0	FtsJ-like methyltransferase	-	FtsJ
>AALT_g4172	2.36198	5.70946e-06	NAD(P)-binding protein [Alternaria alternata]	45151.EDU47864	Belongs to the short-chain dehydrogenases reductases (SDR) family	-	adh_short,adh_short_C2
>AALT_g10360	2.36203	0.0424421	subtilisin-like protein [Alternaria alternata]	45151.EDU49816	-	-	-
>AALT_g943	2.36428	0.0028006	alpha/beta-hydrolase [Alternaria alternata]	5507.FOXG_04809P0	PE-PPE domain	-	Cutinase
>AALT_g5292	2.37091	2.30953e-08	hypothetical protein CC77DRAFT_504833 [Alternaria alternata]	53485.EFQ90975	Glycoside hydrolase family 61 protein	-	CBM_1,Glyco_hydro_61
>AALT_g11688	2.37432	0.00180357	hypothetical protein AALT_g11688 [Alternaria alternata]	83344.XP_007925319.1	BTB/POZ domain	-	BTB
>AALT_g8778	2.37461	0.000288537	leupeptin-inactivating enzyme 1 precursor [Alternaria alternata]	45130.XP_007694276.1	Belongs to the peptidase M28 family	LAP2	PA,Peptidase_M28
>AALT_g5029	2.37467	3.36448e-11	ubiquitin-conjugating enzyme family protein [Alternaria alternata]	710243.XP_007590504.1	Belongs to the ubiquitin-conjugating enzyme family	-	UQ_con
>AALT_g1839	2.3765	0.0141966	hypothetical protein AALT_g1839 [Alternaria alternata]
>AALT_g3553	2.3815	5.50745e-06	NAD(P)-binding protein [Alternaria alternata]	5016.M2UEB0	NAD(P)H-binding	-	NAD_binding_10,NmrA
>AALT_g10166	2.38155	0.00563977	hypothetical protein AALT_g10166 [Alternaria alternata]	101162.XP_007690709.1	Prion-inhibition and propagation	-	HeLo,NACHT
>AALT_g11864	2.38521	1.07809e-07	dead deah box helicase [Alternaria alternata]	53485.EFQ89194	Fungal specific transcription factor domain	-	Fungal_trans,zf-C2H2
>AALT_g918	2.38898	1.95807e-13	hypothetical protein AA0111_g10026 [Alternaria arborescens]	53485.EFQ95143	Common central domain of tyrosinase	-	Tyrosinase
>AALT_g8484	2.3924	4.43757e-05	Efflux pump [Alternaria arborescens]	93612.XP_008028616.1	glucose import	-	MFS_1
>AALT_g339	2.40051	6.13288e-06	glycoside hydrolase [Alternaria alternata]	101162.XP_007687504.1	glycoside hydrolase family	-	Glyco_hydro_2,Melibiase_2
>AALT_g3483	2.40501	0.00115117	HET-like protein [Alternaria alternata]	5016.M2UJ68	Heterokaryon incompatibility protein (HET)	-	HET
>AALT_g4629	2.40586	0.0168986	S-adenosyl-L-methionine-dependent methyltransferase [Alternaria alternata]	5062.CADAORAP00000774	o-methyltransferase	-	Methyltransf_2
>AALT_g8280	2.41095	2.3212e-06	MFS multidrug transporter-like protein [Alternaria alternata]	101852.XP_008085632.1	Major Facilitator Superfamily	-	MFS_1
>AALT_g7150	2.41168	2.44474e-08	N-terminal nucleophile aminohydrolase [Alternaria alternata]	53485.EFQ94578	Asparaginase	-	Asparaginase_2
>AALT_g7193	2.41293	5.6318e-06	alcohol oxidase [Alternaria alternata]	5016.M2T1M7	Belongs to the GMC oxidoreductase family	-	GMC_oxred_C,GMC_oxred_N
>AALT_g2617	2.41308	0.00240069	HET-like protein [Alternaria alternata]	51453.EGR45037	Heterokaryon incompatibility protein (HET)	-	HET
>AALT_g1841	2.41512	2.70077e-06	phosphoadenosine phosphosulfate reductase [Alternaria alternata]	93612.XP_008026708.1	Phosphoadenosine phosphosulfate reductase family	MET16	PAPS_reduct
>AALT_g1842	2.41565	0.00244492	heme-dependent catalase [Alternaria alternata]	53485.EFQ89511	Amidohydrolase	-	Amidohydro_2
>AALT_g8764	2.41865	1.06789e-05	hydrolase [Alternaria alternata]	93612.XP_008025391.1	-	-	-
>AALT_g11262	2.42164	0.0159751	hypothetical protein AALT_g11262 [Alternaria alternata]	5518.FGSG_07739P0	-	-	-
>AALT_g11084	2.4278	1.57941e-11	hypothetical protein AALT_g11084 [Alternaria alternata]	93612.XP_008026418.1	-	-	F-box
>AALT_g10211	2.42825	0.0432024	hypothetical protein AALT_g10211 [Alternaria alternata]
>AALT_g11895	2.43574	7.74412e-05	Delta(12) fatty acid desaturase [Alternaria alternata]	93612.XP_008026642.1	Fatty acid desaturase	-	FA_desaturase,MFS_1
>AALT_g3700	2.43627	0.0150473	Metallo-hydrolase/oxidoreductase [Alternaria alternata]	93612.XP_008024358.1	Metallo-beta-lactamase superfamily	-	Lactamase_B
>AALT_g11866	2.43665	7.34741e-05	CenpB-DNA-bind-like protein [Alternaria alternata]	5017.XP_007713375.1	Putative DNA-binding domain in centromere protein B, mouse jerky and transposases.	-	CENP-B_N,HTH_Tnp_Tc5
>AALT_g9046	2.43998	0.0429275	hypothetical protein AALT_g9046 [Alternaria alternata]	45151.EDU44630	PQ loop repeat protein	-	PQ-loop
>AALT_g3799	2.44018	0.000920856	cytochrome P450 [Alternaria alternata]	53485.EFQ91921	Belongs to the cytochrome P450 family	-	p450
>AALT_g9508	2.45247	0.0499791	Glyco-hydro-62 domain containing protein [Pyrenophora tritici-repentis]	53485.EFQ91581	glycoside hydrolase family 62 protein	-	Glyco_hydro_62
>AALT_g11247	2.45269	2.35255e-08	metal ion transmembrane transporter [Alternaria alternata]	101162.XP_007687796.1	-	-	CorA
>AALT_g8689	2.45346	5.57188e-06	HET-like protein [Alternaria alternata]
>AALT_g8163	2.45517	4.92673e-07	cytochrome P450 [Alternaria alternata]	53485.EFQ89006	Belongs to the cytochrome P450 family	-	p450
>AALT_g4649	2.45765	0.0230798	HET-like protein [Alternaria alternata]	13684.SNOT_07887	Heterokaryon incompatibility protein (HET)	-	HET
>AALT_g6380	2.46296	8.60158e-05	c6 zinc finger-like protein [Alternaria alternata]	1173701.A0A066XKR9	-	-	Cep3,Zn_clus
>AALT_g12046	2.46296	7.25368e-06	hypothetical protein AALT_g12046 [Alternaria alternata]	36630.CADNFIAP00004597	helicase superfamily c-terminal domain	-	DEAD,Helicase_C,OrsD
>AALT_g6343	2.46553	6.50389e-06	Interferon-induced 6-16 [Alternaria alternata]	45130.XP_007703531.1	-	-	Zn_clus
>AALT_g8639	2.46563	3.68135e-05	Kelch-like ECH-associated protein 1 [Alternaria alternata]	38654.XP_006028603.1	actin binding	KLHL4	BACK,BTB,Kelch_1
>AALT_g1574	2.46632	0.0189864	peptide transporter PTR2-A [Alternaria alternata]	53485.EFQ90580	)transporter	PTR2	PTR2
>AALT_g8175	2.46641	5.71494e-12	pectin lyase-like protein [Alternaria alternata]	53485.EFQ92429	Polysaccharide lyase family 1 protein	-	Pec_lyase_C
>AALT_g7213	2.4676	0.000108887	FAD dependent oxidoreductase superfamily protein [Alternaria sp. MG1]	710243.XP_007601294.1	FAD dependent oxidoreductase superfamily	-	DAO
>AALT_g10559	2.46912	1.65686e-05	GCY protein [Alternaria alternata]	5016.M2UKP6	Aldo/keto reductase family	-	Aldo_ket_red
>AALT_g10397	2.46984	0.010318	MFS general substrate transporter [Alternaria alternata]	5061.CADANGAP00002285	Fungal trichothecene efflux pump (TRI12)	-	MFS_1
>AALT_g1377	2.47158	0.0447136	hypothetical protein AALT_g1377 [Alternaria alternata]	45130.XP_007694233.1	-	-	HET
>AALT_g9955	2.47318	1.44402e-11	hypothetical protein AALT_g9955 [Alternaria alternata]	93612.XP_008020176.1	-	-	-
>AALT_g6452	2.47977	0.00383859	UDP-Glycosyltransferase/glycogen phosphorylase [Alternaria alternata]	101162.XP_007682660.1	Glycosyltransferase family 4 protein	-	Glyco_trans_1_4,Glycos_transf_1
>AALT_g5582	2.48211	0.0430786	TPR repeat:NB-ARC [Alternaria alternata]	80884.CCF36662	protein ubiquitination	-	Ank_2,Ank_3,Ank_4,DUF676,NACHT
>AALT_g9982	2.48325	1.54106e-07	hypothetical protein AALT_g9982 [Alternaria alternata]	5016.M2TR95	Zinc finger protein	-	DUF3669
>AALT_g11774	2.48754	0.0111258	NAD(P)-binding protein [Alternaria alternata]	13349.G1X0E2	NmrA-like family	-	NmrA
>AALT_g8794	2.49288	1.49428e-06	phytanoyl-CoA dioxygenase family protein [Alternaria alternata]	101162.XP_007691631.1	Phytanoyl-CoA dioxygenase (PhyH)	-	PhyH
>AALT_g8855	2.49289	4.21938e-07	hypothetical protein AALT_g8855 [Alternaria alternata]	45151.EDU41967	Zinc finger, C2H2 type	-	zf-C2H2
>AALT_g9967	2.49642	0.000930841	MFS general substrate transporter [Alternaria alternata]	45151.EDU47384	Major Facilitator Superfamily	-	MFS_1
>AALT_g8037	2.49851	0.000467961	hypothetical protein AALT_g8037 [Alternaria alternata]	53485.EFQ90906	-	-	-
>AALT_g11726	2.50099	0.00111961	hypothetical protein AALT_g11726 [Alternaria alternata]
>AALT_g9076	2.50327	0.000393094	u3 small nucleolar ribonucleoprotein lcp5 [Alternaria alternata]	5017.XP_007712380.1	Sas10/Utp3/C1D family	-	Sas10_Utp3
>AALT_g9346	2.50529	1.89286e-09	carboxypeptidase a4 [Alternaria alternata]	93612.XP_008021431.1	Zn_pept	-	Peptidase_M14
>AALT_g9828	2.50548	0.00131663	FAD/NAD(P)-binding-like protein [Alternaria alternata]	310453.XP_007580838.1	FAD binding domain	-	FAD_binding_3
>AALT_g11480	2.50656	0.00537879	putative O-methyltransferase [Alternaria alternata]	93612.XP_008029917.1	O-methyltransferase	-	Methyltransf_2
>AALT_g2512	2.50816	1.47625e-05	alpha/beta-hydrolase [Alternaria alternata]	93612.XP_008029247.1	Alpha/beta hydrolase of unknown function (DUF1100)	-	DUF1100
>AALT_g881	2.51137	0.00465396	hypothetical protein AALT_g881 [Alternaria alternata]	83344.XP_007930476.1	Protein of unknown function (DUF3176)	-	DUF3176
>AALT_g10268	2.52199	1.28264e-09	cytochrome P450 52A11 [Alternaria alternata]	45130.XP_007704111.1	Belongs to the cytochrome P450 family	-	p450
>AALT_g11074	2.52235	2.70226e-10	6-methylsalicylic acid synthase [Alternaria alternata]	310453.XP_007585471.1	6-methylsalicylic acid synthase	-	Acyl_transf_1,KAsynt_C_assoc,KR,Ketoacyl-synt_C,PP-binding,PS-DH,ketoacyl-synt
>AALT_g8386	2.52681	0.00203322	beta-lactamase [Alternaria alternata]	45130.XP_007699744.1	Beta-lactamase	-	Beta-lactamase
>AALT_g8537	2.52722	0.000775174	isoflavone reductase family protein [Alternaria alternata]	45151.EDU41531	NAD(P)H-binding	-	NAD_binding_10,NmrA
>AALT_g1711	2.53155	1.15167e-18	FAD/NAD(P)-binding-like protein [Alternaria alternata]	45151.EDU49868	Flavin-binding monooxygenase-like	-	FMO-like,K_oxygenase,Pyr_redox_2,Pyr_redox_3
>AALT_g3547	2.53308	1.04737e-09	Aldo/keto reductase [Alternaria alternata]	53485.EFQ95301	)-reductase	-	Aldo_ket_red
>AALT_g6397	2.53611	1.12725e-06	hypothetical protein AALT_g6397 [Alternaria alternata]
>AALT_g8957	2.53925	5.54272e-06	TauD-like protein [Alternaria alternata]	101162.XP_007682720.1	Taurine catabolism dioxygenase TauD, TfdA family	-	TauD
>AALT_g2278	2.54107	2.02502e-13	Siderophore iron transporter [Alternaria arborescens]	13684.SNOT_10145	Major Facilitator Superfamily	-	MFS_1,TRI12
>AALT_g10220	2.5446	6.57503e-06	hypothetical protein CC77DRAFT_1064439 [Alternaria alternata]	53485.EFQ91908	-	-	-
>AALT_g11654	2.54626	0.00465597	exoglucanase-like protein 1 precursor [Alternaria alternata]	5022.CBX94030	Belongs to the glycosyl hydrolase 7 (cellulase C) family	-	CBM_1,Glyco_hydro_7
>AALT_g7075	2.54864	1.332e-08	lytic polysaccharide monooxygenase [Alternaria alternata]	93612.XP_008030183.1	-	-	CBM_19
>AALT_g10134	2.5535	1.68384e-09	uncharacterized protein AALT_g10134 [Alternaria alternata]	101162.XP_007682449.1	-	-	-
>AALT_g4452	2.55684	1.44628e-07	alpha/beta-hydrolase [Alternaria alternata]	13684.SNOT_01642	Belongs to the type-B carboxylesterase lipase family	-	COesterase
>AALT_g4442	2.55736	0.000256504	hypothetical protein AALT_g4442 [Alternaria alternata]	93612.XP_008023704.1	-	-	-
>AALT_g504	2.56142	0.0409627	aquaporin [Alternaria alternata]	93612.XP_008021013.1	Belongs to the MIP aquaporin (TC 1.A.8) family	FPS1	MIP
>AALT_g2143	2.56168	1.35619e-05	gas1-like protein [Alternaria alternata]	45130.XP_007696868.1	Protein of unknown function (DUF3129)	-	DUF3129
>AALT_g8581	2.5653	6.23659e-08	hypothetical protein CC77DRAFT_1023888 [Alternaria alternata]	53485.EFQ87838	Fungal hydrophobin	-	Hydrophobin_2
>AALT_g9719	2.56911	1.18848e-06	mannan endo-1,6-alpha-mannosidase DCW1 precursor [Alternaria alternata]	5016.M2UKB5	-	-	-
>AALT_g566	2.57793	1.04294e-08	3-isopropylmalate dehydrogenase [Alternaria alternata]	45151.EDU41004	Isocitrate/isopropylmalate dehydrogenase	-	Iso_dh
>AALT_g5166	2.58158	5.6116e-05	glycine hydroxymethyltransferase [Alternaria alternata]	53485.EFQ87970	Interconversion of serine and glycine	SHM2	SHMT
>AALT_g9987	2.58301	2.35681e-06	NAD(P)-binding protein [Alternaria alternata]	5016.M2T8I9	NAD(P)H-binding	-	NAD_binding_10,NmrA
[truncated: 617 more rows]

## Sheet: Table 7
Supplementary_Table 7. Differentially expressed genes in ΔAaset1-citrus_vs_WT-citrus
Gene ID	lo2FoldChange	FDR	NR annotations	seed_ortholog	description	preferred_name	PFAMs
>AALT_g1291	-7.22854	7.26214e-07	hypothetical protein AALT_g1291 [Alternaria alternata]	5017.XP_007714093.1	-	-	-
>AALT_g5562	-6.30568	3.47167e-11	Uvi-1 [Alternaria alternata]	5022.CBX98951	-	-	-
>AALT_g3194	-5.22758	2.86399e-07	guanyl-specific ribonuclease f1 [Stemphylium lycopersici]	101162.XP_007686215.1	ribonuclease	-	Ribonuclease
>AALT_g2568	-5.22354	0.0103073	hypothetical protein AALT_g2568 [Alternaria alternata]	45151.EDU49389	-	-	-
>AALT_g7940	-4.76728	4.70472e-10	hypothetical protein AALT_g7940 [Alternaria alternata]
>AALT_g7893	-4.72587	0.0288628	hypothetical protein AALT_g7893 [Alternaria alternata]
>AALT_g11196	-4.31818	5.29575e-20	hypothetical protein AALT_g11196 [Alternaria alternata]	36651.K9GG32	-	-	-
>AALT_g1666	-4.15001	3.77138e-06	hypothetical protein CC77DRAFT_9314 [Alternaria alternata]	5017.XP_007713497.1	Vacuolar protein sorting-associated protein 62	-	Vps62
>AALT_g6880	-4.08126	4.68975e-05	hypothetical protein AALT_g6880 [Alternaria alternata]
>AALT_g3403	-3.94178	3.61905e-56	hypothetical protein CC77DRAFT_1018331 [Alternaria alternata]	101162.XP_007692013.1	-	-	-
>AALT_g3404	-3.91502	1.56082e-60	hypothetical protein AA0111_g2805 [Alternaria arborescens]	101162.XP_007692014.1	-	-	-
>AALT_g5820	-3.89985	0.0145143	hypothetical protein CC77DRAFT_1057472 [Alternaria alternata]
>AALT_g9466	-3.72591	1.38698e-23	HET-like protein [Alternaria alternata]	5518.FGSG_13822P0	Heterokaryon incompatibility protein (HET)	-	HET
>AALT_g10581	-3.71023	8.52023e-08	2OG-Fe(II) oxygenase [Alternaria alternata]	45151.EDU45344	Belongs to the iron ascorbate-dependent oxidoreductase family	-	2OG-FeII_Oxy,DIOX_N
>AALT_g9187	-3.62423	4.8153e-07	hypothetical protein CC77DRAFT_1099016 [Alternaria alternata]
>AALT_g2569	-3.61971	0.00138347	hypothetical protein AALT_g2569 [Alternaria alternata]
>AALT_g11468	-3.60591	2.69937e-109	cell wall protein [Alternaria alternata]	5017.XP_007719029.1	cell wall protein	-	-
>AALT_g11970	-3.56051	2.34725e-24	hypothetical protein AALT_g11970 [Alternaria alternata]	45151.EDU44832	-	-	-
>AALT_g9505	-3.44797	0.00426247	phosphoesterase-like protein [Alternaria alternata]	5017.XP_007708095.1	Phosphoesterase family	-	Phosphoesterase
>AALT_g7939	-3.39664	9.46898e-09	cutinase [Alternaria alternata]
>AALT_g11553	-3.38278	4.75079e-30	uncharacterized protein AALT_g11553 [Alternaria alternata]	5127.CCT72883	-	-	-
>AALT_g408	-3.33978	2.21286e-05	FAD/FMN-dependent oxygenase/oxidase [Alternaria alternata]	53485.EFQ86428	Belongs to the oxygen-dependent FAD-linked oxidoreductase family	-	BBE,FAD_binding_4
>AALT_g9112	-3.30948	1.24939e-12	secreted protein [Alternaria alternata]	5016.M2V4Y0	Protein of unknown function (DUF1524)	-	DUF1524
>AALT_g6795	-3.19935	0.000344793	hypothetical protein AALT_g6795 [Alternaria alternata]
>AALT_g8414	-3.17799	5.4688e-35	necrosis-and ethylene-inducing protein-like protein 1 precursor [Alternaria alternata]	101162.XP_007688079.1	Necrosis inducing protein (NPP1)	-	NPP1
>AALT_g3114	-3.17201	1.19168e-57	hypothetical protein CC77DRAFT_1092557 [Alternaria alternata]
>AALT_g8041	-3.15537	4.389e-13	prokaryotic phospholipase A2-like protein [Alternaria alternata]	51453.EGR45704	Prokaryotic phospholipase A2	-	Phospholip_A2_3
>AALT_g11438	-3.11486	1.32462e-31	hypothetical protein AA0114_g2693 [Alternaria tenuissima]	36630.CADNFIAP00005023	CrtC N-terminal lipocalin domain	-	Lipocalin_9
>AALT_g9154	-3.08075	1.62678e-51	hypothetical protein AALT_g9154 [Alternaria alternata]	13684.SNOT_13486	-	-	-
>AALT_g11552	-3.07426	1.02924e-34	hypothetical protein AALT_g11552 [Alternaria alternata]	53485.EFQ96371	GTPase activity	-	Ras
>AALT_g11254	-3.05587	0.000470241	hypothetical protein AALT_g11254 [Alternaria alternata]
>AALT_g5491	-3.04671	3.39826e-31	hypothetical protein AALT_g5491 [Alternaria alternata]
>AALT_g8746	-3.02371	0.000378764	MFS general substrate transporter [Alternaria alternata]	5022.CBX94089	Fungal trichothecene efflux pump (TRI12)	-	MFS_1,TRI12
>AALT_g11195	-2.92258	6.57043e-22	putative cas1-like protein 1 protein [Alternaria alternata]	5022.CBX98698	Protein of unknown function (DUF3129)	-	DUF3129
>AALT_g11169	-2.90457	1.79763e-05	ribonuclease h1 [Alternaria alternata]	80884.CCF42886	Caulimovirus viroplasmin	-	Cauli_VI
>AALT_g1156	-2.87598	2.30162e-12	polysaccharide export protein [Alternaria alternata]	45151.EDU50166	Cryptococcal mannosyltransferase 1	-	CAP59_mtransfer
>AALT_g11212	-2.83066	5.5912e-19	hypothetical protein AA0111_g8306 [Alternaria arborescens]
>AALT_g11398	-2.81869	1.60366e-41	hypothetical protein CUC08_Gglean013459 [Alternaria sp. MG1]	13684.SNOT_03054	IgE-binding protein	-	-
>AALT_g6644	-2.81654	0.0138024	putative ketosteroid isomerase-like protein [Alternaria alternata]	310453.XP_007589054.1	-	-	SnoaL_2
>AALT_g1452	-2.79306	1.19094e-46	Asp f 13-like protein [Alternaria alternata]	13684.SNOT_13722	Cerato-platanin	-	Cerato-platanin
>AALT_g9107	-2.77664	2.03857e-16	cytochrome P450 monooxygenase-like protein [Alternaria alternata]	5022.CBX94326	Cytochrome P450	-	p450
>AALT_g8077	-2.75064	1.6077e-28	Aldo/keto reductase [Alternaria alternata]	93612.XP_008020308.1	Belongs to the Glu Leu Phe Val dehydrogenases family	GDH3	ELFV_dehydrog,ELFV_dehydrog_N
>AALT_g4185	-2.74303	2.44345e-17	Nitrate reductase [NADPH]	93612.XP_008024578.1	Nitrate reductase is a key enzyme involved in the first step of nitrate assimilation in plants, fungi and bacteria	-	Cyt-b5,FAD_binding_6,Mo-co_dimer,NAD_binding_1,Oxidored_molyb
>AALT_g11680	-2.7414	2.17394e-17	alpha/beta-hydrolase [Alternaria alternata]	93612.XP_008028680.1	Carbohydrate esterase family 1 protein	-	Esterase_phd
>AALT_g9262	-2.73755	2.14528e-05	neuraminidase [Alternaria alternata]	5016.M2UGP7	Glycoside hydrolase family 93 protein	-	-
>AALT_g7950	-2.6826	4.20406e-42	hypothetical protein CC77DRAFT_1094072 [Alternaria alternata]
>AALT_g2408	-2.65499	1.9436e-05	hypothetical protein CC77DRAFT_748805 [Alternaria alternata]	45151.EDU43983	-	-	-
>AALT_g5486	-2.65424	3.82782e-42	beta-flanking protein [Alternaria alternata]
>AALT_g11453	-2.63858	9.39671e-05	UDP-Glycosyltransferase/glycogen phosphorylase [Alternaria alternata]	5017.XP_007717560.1	transferase	-	Glyco_transf_28,UDPGT
>AALT_g5797	-2.63543	1.45167e-33	sucrose-6-phosphate hydrolase [Alternaria alternata]	5017.XP_007706260.1	Belongs to the glycosyl hydrolase 32 family	-	Glyco_hydro_32C,Glyco_hydro_32N
>AALT_g5002	-2.62888	8.89989e-05	Arginase/deacetylase [Alternaria alternata]	5507.FOXG_13768P0	Belongs to the arginase family	-	Arginase
>AALT_g7894	-2.62128	5.26855e-17	serine/threonine kinase 16 [Alternaria alternata]	93612.XP_008023611.1	Belongs to the protein kinase superfamily	ENV7	Pkinase
>AALT_g7995	-2.61972	7.18331e-07	TPR repeat [Alternaria alternata]	65672.G4U1Z8	phosphatidylglycerol acyl-chain remodeling	-	DUF676,NACHT,NB-ARC,TPR_10,TPR_12,WD40
>AALT_g9848	-2.56996	7.01273e-24	glycosyltransferase family 1 protein [Alternaria alternata]	45151.EDU47637	btb poz domain protein	-	-
>AALT_g7994	-2.51961	1.53327e-24	glycosyl hydrolase family 16 [Alternaria alternata]	53485.EFQ93388	-	-	-
>AALT_g3144	-2.50183	1.43634e-30	beta-lactamase/transpeptidase-like protein [Alternaria alternata]	53485.EFQ89462	Beta-lactamase	-	Beta-lactamase
>AALT_g3675	-2.49833	8.76785e-19	mannose-binding lectin [Alternaria alternata]	53485.EFQ84941	Jacalin-like lectin domain	-	Exo_endo_phos,Jacalin
>AALT_g873	-2.49447	2.55239e-19	cytochrome P450 [Alternaria alternata]	13684.SNOT_10960	Cytochrome P450	-	p450
>AALT_g11230	-2.49231	1.1175e-17	putative glucose dehydrogenase [Alternaria alternata]	264951.V5FSE9	Belongs to the GMC oxidoreductase family	-	GMC_oxred_C,GMC_oxred_N
>AALT_g8363	-2.47645	1.62297e-39	hypothetical protein CC77DRAFT_1020930 [Alternaria alternata]	13684.SNOT_00069	-	-	-
>AALT_g2623	-2.47204	7.28137e-07	hypothetical protein CC77DRAFT_1021844 [Alternaria alternata]	5016.M2SU40	-	-	SET
>AALT_g6956	-2.44227	1.4838e-19	alpha/beta-hydrolase [Alternaria alternata]	5016.M2UEI9	alpha/beta hydrolase fold	-	Abhydrolase_3
>AALT_g2973	-2.42064	0.000332823	4-amino-5-hydroxymethyl-2-methylpyrimidine phosphate synthase-like [Alternaria alternata]	225117.XP_009350636.1	thiamine diphosphate biosynthetic process	nmt1	NMT1
>AALT_g3974	-2.39618	1.81725e-20	organic solute transporter Ostalpha-like protein [Alternaria alternata]	101162.XP_007689843.1	Organic solute transporter Ostalpha	-	Solute_trans_a
>AALT_g8018	-2.37316	3.89323e-10	cutinase [Alternaria alternata]	5127.CCT72978	Cutinase	-	Cutinase
>AALT_g6991	-2.36663	7.3008e-19	HET-like protein [Alternaria alternata]	5127.CCT61514	Heterokaryon incompatibility protein (HET)	-	HET
>AALT_g6639	-2.32155	1.13889e-12	uncharacterized protein AALT_g6639 [Alternaria alternata]	45151.EDU42484	-	-	-
>AALT_g7949	-2.31771	3.34158e-30	hypothetical protein AALT_g7949 [Alternaria alternata]	5518.FGSG_13827P0	-	-	-
>AALT_g10997	-2.31725	0.0106659	hypothetical protein AALT_g10997 [Alternaria alternata]
>AALT_g10957	-2.315	1.05006e-18	hypothetical protein AALT_g10957 [Alternaria alternata]	93612.XP_008027435.1	-	-	-
>AALT_g272	-2.31387	0.0310308	PLC-like phosphodiesterase [Alternaria alternata]	13684.SNOT_15067	glycerophosphoryl diester phosphodiesterase	-	GDPD
>AALT_g11242	-2.3137	2.65182e-15	cell filamentation protein Fic [Alternaria alternata]	101162.XP_007692393.1	-	-	-
>AALT_g10877	-2.30413	1.84207e-08	amidase [Alternaria alternata]	45130.XP_007697214.1	Amidase	-	Amidase
>AALT_g3643	-2.30304	3.50672e-12	ethanolamine utilization protein [Alternaria alternata]	45151.EDU48289	Ethanolamine utilisation protein EutQ	-	Cupin_3,EutQ
>AALT_g8494	-2.29544	0.0313492	hypothetical protein CC77DRAFT_1025898 [Alternaria alternata]	101162.XP_007686679.1	Glycoside hydrolase family 43 protein	-	Glyco_hydro_32N,Glyco_hydro_43,Laminin_G_3
>AALT_g11934	-2.28755	3.43003e-14	hypothetical protein AALT_g11934 [Alternaria alternata]	45151.EDU47324	HNH endonuclease	-	HNH_2
>AALT_g11762	-2.26315	0.000538397	subtilisin-like serine protease PR1C [Alternaria alternata]	97096.XP_007795114.1	Belongs to the peptidase S8 family	-	PA,Peptidase_S8,fn3_5
>AALT_g4786	-2.2384	0.00256609	class I alpha-mannosidase [Alternaria alternata]	45151.EDU44340	Belongs to the glycosyl hydrolase 47 family	-	Glyco_hydro_47
>AALT_g10082	-2.23704	8.61444e-16	extracellular invertase [Alternaria alternata]	45151.EDU48117	Belongs to the glycosyl hydrolase 32 family	-	Glyco_hydro_32C,Glyco_hydro_32N
>AALT_g8860	-2.22791	7.88361e-11	hypothetical protein AALT_g8860 [Alternaria alternata]	93612.XP_008025444.1	-	-	-
>AALT_g10205	-2.22166	1.93144e-12	sirq protein [Alternaria alternata]	93612.XP_008025295.1	-	-	-
>AALT_g6960	-2.20697	1.79793e-17	UBC-like protein [Alternaria alternata]	53485.EFQ85874	protein modification by small protein conjugation	-	UQ_con
>AALT_g9506	-2.19879	4.25482e-06	S-adenosyl-L-methionine-dependent methyltransferase [Alternaria alternata]	5017.XP_007708048.1	Ribosomal protein L11 methyltransferase (PrmA)	-	MTS
>AALT_g4141	-2.19219	8.4991e-11	RmlC-like cupin [Alternaria alternata]	93612.XP_008024606.1	Belongs to the pirin family	-	Pirin
>AALT_g3840	-2.1873	0.00126447	putative glutamate carboxypeptidase [Alternaria alternata]	45130.XP_007700013.1	Transferrin receptor-like dimerisation domain	-	PA,Peptidase_M28,TFR_dimer
>AALT_g9261	-2.18403	1.21746e-18	plastidic glucose transporter 4 [Alternaria alternata]	53485.EFQ94842	Belongs to the major facilitator superfamily. Sugar transporter (TC 2.A.1.1) family	HXT4	Sugar_tr
>AALT_g11174	-2.18174	2.35085e-14	hypothetical protein AALT_g11174 [Alternaria alternata]
>AALT_g4703	-2.1792	0.0297369	amine oxidase [Alternaria alternata]	310453.XP_007587431.1	amine oxidase	-	Amino_oxidase,Ribonuc_L-PSP
>AALT_g7900	-2.15862	1.06312e-21	hypothetical protein CC77DRAFT_987228 [Alternaria alternata]	53485.EFQ92341	-	-	-
>AALT_g19	-2.15652	0.0463208	hypothetical protein AALT_g19 [Alternaria alternata]
>AALT_g5937	-2.14683	1.21639e-24	general substrate transporter [Alternaria alternata]	53485.EFQ86344	Belongs to the major facilitator superfamily. Sugar transporter (TC 2.A.1.1) family	-	Sugar_tr
>AALT_g2134	-2.14224	2.31526e-15	signal transduction protein [Alternaria alternata]	45130.XP_007696431.1	EXS family	SYG1	EXS,SPX
>AALT_g6129	-2.11921	4.50506e-21	FAD binding-like protein [Alternaria alternata]	45151.EDU44219	Belongs to the oxygen-dependent FAD-linked oxidoreductase family	-	BBE,FAD_binding_4
>AALT_g4262	-2.11415	0.0496823	aquaporin [Alternaria alternata]	45151.EDU46834	Belongs to the MIP aquaporin (TC 1.A.8) family	-	MIP
>AALT_g7482	-2.11302	3.30892e-06	UDP-glucose 4-epimerase [Alternaria alternata]	5016.M2T0K3	RmlD substrate binding domain	-	Epimerase
>AALT_g1970	-2.10565	2.27441e-10	acid protease [Alternaria alternata]	45130.XP_007697022.1	Belongs to the peptidase A1 family	-	Asp
>AALT_g11243	-2.10356	4.52222e-15	hypothetical protein CC77DRAFT_1026661 [Alternaria alternata]
>AALT_g9122	-2.0985	3.06522e-21	potassium transporter [Alternaria alternata]	53485.EFQ86744	K+ potassium transporter	-	K_trans
>AALT_g3946	-2.09498	1.11348e-20	fructose facilitator [Alternaria alternata]	5016.M2TFL2	Major Facilitator Superfamily	-	MFS_1
>AALT_g3843	-2.09026	4.44262e-13	hypothetical protein CC77DRAFT_980325 [Alternaria alternata]	5016.M2UM06	Bacterial low temperature requirement A protein (LtrA)	-	LtrA
>AALT_g4053	-2.08661	0.00870681	short-chain dehydrogenase [Alternaria alternata]	5507.FOXG_17650P0	Enoyl-(Acyl carrier protein) reductase	-	adh_short
>AALT_g2564	-2.08198	2.24844e-31	Nitroreductase [Alternaria alternata]	53485.EFQ94035	Nitroreductase family	HBN1	Nitroreductase
>AALT_g1086	-2.0809	1.18943e-12	DUF221-like protein [Alternaria alternata]	93612.XP_008030853.1	Late exocytosis, associated with Golgi transport	-	PHM7_cyt,RSN1_7TM,RSN1_TM
>AALT_g791	-2.07847	4.74621e-18	Vacuolar protein sorting-associated protein 13 [Alternaria tenuissima]	53485.EFQ91419	May be involved in recycling of membrane proteins between an endocytic compartment and the TGN	VPS13	ATG_C,Chorein_N,SHR-BD,VPS13,VPS13_C,VPS13_mid_rpt
>AALT_g11288	-2.07469	4.5125e-13	glycoside hydrolase [Alternaria alternata]	5022.CBX96933	Belongs to the oxygen-dependent FAD-linked oxidoreductase family	-	BBE,FAD_binding_4
>AALT_g6630	-2.06857	0.00307384	hypothetical protein AALT_g6630 [Alternaria alternata]	13684.SNOT_04779	-	-	-
>AALT_g11350	-2.06338	9.18123e-31	major allergen Alt a 1 subunit [Alternaria alternata]	5022.CBX89958	Alternaria alternata allergen 1	-	AltA1
>AALT_g11465	-2.05645	0.000397104	hypothetical protein AALT_g11465 [Alternaria alternata]
>AALT_g10212	-2.0439	7.62432e-08	arylacetamide deacetylase [Alternaria alternata]	93612.XP_008025289.1	alpha/beta hydrolase fold	-	Abhydrolase_3
>AALT_g3548	-2.04231	8.55298e-11	hypothetical protein CC77DRAFT_1057328 [Alternaria alternata]
>AALT_g2132	-2.03671	5.11475e-08	uncharacterized protein AALT_g2132 [Alternaria alternata]	53485.EFQ95156	-	-	-
>AALT_g2448	-2.0327	0.0162422	thermostable phytase [Alternaria alternata]	5016.M2UWL8	Phytase	-	EGF_2,Phytase
>AALT_g4218	-2.03242	0.00407739	Thi4-like protein [Alternaria alternata]	53485.EFQ93956	Involved in biosynthesis of the thiamine precursor thiazole. Catalyzes the conversion of NAD and glycine to adenosine diphosphate 5-(2-hydroxyethyl)-4-methylthiazole-2-carboxylic acid (ADT), an adenylated thiazole intermediate. The reaction includes an iron-dependent sulfide transfer from a conserved cysteine residue of the protein to a thiazole intermediate. The enzyme can only undergo a single …	THI4	Thi4
>AALT_g9260	-2.03129	2.87008e-19	ent-kaurene oxidase [Alternaria alternata]	45151.EDU46038	Belongs to the cytochrome P450 family	-	p450
>AALT_g28	-2.0222	6.95665e-12	mitochondrial carnitine/acylcarnitine carrier protein [Alternaria alternata]	45151.EDU43047	Belongs to the mitochondrial carrier (TC 2.A.29) family	-	Mito_carr
>AALT_g9978	-2.01529	1.52391e-08	integral membrane protein [Alternaria alternata]	45130.XP_007701836.1	integral membrane protein	-	-
>AALT_g1015	-2.01481	5.6659e-05	fumarylacetoacetate hydrolase FahA [Alternaria alternata]	45130.XP_007698422.1	Fumarylacetoacetase N-terminal	-	FAA_hydrolase,FAA_hydrolase_N
>AALT_g9094	-1.99401	7.16306e-30	hypothetical protein AALT_g9094 [Alternaria alternata]
>AALT_g6834	-1.99391	1.29416e-07	ankyrin [Alternaria alternata]
>AALT_g6950	-1.98856	8.03736e-22	kinase-like protein [Alternaria alternata]	53485.EFQ87684	Protein tyrosine kinase	-	Pkinase
>AALT_g2785	-1.98697	2.29333e-13	High-affinity fructose transporter ght6 [Alternaria tenuissima]	53485.EFQ87492	Belongs to the major facilitator superfamily. Sugar transporter (TC 2.A.1.1) family	HXT5	Sugar_tr
>AALT_g6655	-1.97583	1.01679e-10	short-chain dehydrogenase/reductase SDR [Alternaria alternata]	1182553.XP_007742162.1	Enoyl-(Acyl carrier protein) reductase	-	adh_short_C2
>AALT_g1986	-1.96874	2.25893e-24	NADH pyrophosphatase [Alternaria alternata]	5017.XP_007708765.1	NADH pyrophosphatase-like rudimentary NUDIX domain	NPY1	NUDIX,NUDIX-like,zf-NADH-PPase
>AALT_g9989	-1.95773	7.43051e-23	general substrate transporter [Alternaria alternata]	5017.XP_007716637.1	Belongs to the major facilitator superfamily. Sugar transporter (TC 2.A.1.1) family	-	Sugar_tr
>AALT_g10859	-1.94931	8.33861e-06	hypothetical protein CC77DRAFT_1061044 [Alternaria alternata]	45151.EDU40410	Proline-rich nuclear receptor coactivator motif	-	PNRC
>AALT_g11994	-1.94848	2.99544e-13	hypothetical protein CC77DRAFT_1026323 [Alternaria alternata]	45151.EDU44442	-	-	-
>AALT_g3512	-1.9282	9.43297e-11	hypothetical protein AALT_g3512 [Alternaria alternata]	53485.EFQ95591	Belongs to the type-B carboxylesterase lipase family	-	COesterase
>AALT_g7338	-1.92768	3.23635e-09	hypothetical protein CC77DRAFT_986105 [Alternaria alternata]	5022.CBX92813	PHD-finger	-	PHD
>AALT_g6517	-1.92322	1.91602e-07	DNA repair and recombination protein RAD26 [Alternaria alternata]	53485.EFQ88126	SNF2 family N-terminal domain	rhp26	Helicase_C,SNF2_N
>AALT_g10692	-1.92289	6.45102e-18	integral membrane protein [Alternaria alternata]	93612.XP_008027125.1	N-Acetylglucosaminyltransferase-IV (GnT-IV) conserved region	-	Glyco_transf_54
>AALT_g3431	-1.91601	4.09599e-23	carbon-nitrogen hydrolase [Alternaria alternata]	53485.EFQ91658	Carbon-nitrogen hydrolase	-	CN_hydrolase
>AALT_g6562	-1.91344	1.73795e-14	acyl-coenzyme A thioesteras-like protein 13 [Alternaria alternata]	5022.CBX91138	Thioesterase superfamily	-	4HBT
>AALT_g1663	-1.91129	5.20301e-05	histidine acid phosphatase-like protein [Alternaria alternata]	45130.XP_007698669.1	-	-	His_Phos_2
>AALT_g11172	-1.90596	0.011858	arylamine N-acetyltransferase 2 [Alternaria alternata]	13684.SNOT_06959	N-acetyltransferase	-	Acetyltransf_2
>AALT_g8422	-1.89598	0.0122787	hypothetical protein AALT_g8422 [Alternaria alternata]
>AALT_g7304	-1.88444	0.0350625	hypothetical protein AALT_g7304 [Alternaria alternata]	53485.EFQ86188	RNAse P Rpr2/Rpp21/SNM1 subunit domain	-	Rpr2
>AALT_g4017	-1.88353	1.72722e-07	pseudouridylate synthase 3 [Alternaria alternata]	5017.XP_007711855.1	tRNA pseudouridine synthase	DEG1	PseudoU_synth_1
>AALT_g7988	-1.87825	1.44431e-08	kinase-like protein [Alternaria alternata]	45151.EDU49851	Protein tyrosine kinase	-	Pkinase
>AALT_g6994	-1.87097	9.7223e-19	integral membrane protein [Alternaria alternata]	93612.XP_008022929.1	Protein of unknown function (Ytp1)	-	DUF2427,Ytp1
>AALT_g5365	-1.85678	4.37589e-11	putative cupintype [Alternaria alternata]	45151.EDU50815	-	-	-
>AALT_g1893	-1.83854	1.65776e-13	carnitinyl-CoA dehydratase [Alternaria alternata]	53485.EFQ92226	-	-	-
>AALT_g11293	-1.83468	3.14338e-13	cytochrome P450 monooxygenase-like protein [Alternaria alternata]	93612.XP_008030213.1	Belongs to the cytochrome P450 family	-	p450
>AALT_g2674	-1.83321	1.19197e-09	Ketol-acid reductoisomerase [Alternaria arborescens]	53485.EFQ88910	Belongs to the ketol-acid reductoisomerase family	ILV5	IlvC,IlvN
>AALT_g10716	-1.83162	1.71951e-07	alpha/beta-hydrolase [Alternaria alternata]	13684.SNOT_03016	alpha/beta hydrolase fold	-	Abhydrolase_3
>AALT_g11661	-1.82756	1.77781e-10	Glutamine amidotransferase type 1 [Alternaria alternata]	101162.XP_007682734.1	-	-	-
>AALT_g6488	-1.82536	1.91267e-05	hypothetical protein CC77DRAFT_1065337 [Alternaria alternata]
>AALT_g5951	-1.82213	1.32798e-17	protein of unknown function DUF2013 [Alternaria alternata]	101162.XP_007687100.1	Protein of unknown function (DUF2013)	LDB17	DUF2013
>AALT_g4256	-1.81781	1.33441e-12	acetyltransferase [Alternaria alternata]	53485.EFQ96139	Acetyltransferase (GNAT) domain	ats1	Acetyltransf_1
>AALT_g4993	-1.8142	1.30293e-14	NAD(P)-binding protein [Alternaria alternata]	45130.XP_007699111.1	Belongs to the short-chain dehydrogenases reductases (SDR) family	-	adh_short
>AALT_g10114	-1.81329	2.12317e-09	HlyIII-domain-containing protein [Alternaria alternata]	101852.XP_008087474.1	Haemolysin-III related	-	HlyIII
>AALT_g1392	-1.81305	3.93605e-11	dihydroxy-acid and 6-phosphogluconate dehydratase [Alternaria alternata]	5016.M2T623	Dehydratase family	ILV3	ILVD_EDD
>AALT_g9359	-1.81033	1.51756e-09	homogentisate 1,2-dioxygenase [Alternaria alternata]	45130.XP_007702998.1	homogentisate 1,2-dioxygenase	-	HgmA
>AALT_g5770	-1.80668	0.000479455	glycoside hydrolase [Alternaria alternata]	45151.EDU47503	glycoside hydrolase family 79 protein	-	Cellulase,Glyco_hydro_79C
>AALT_g9156	-1.80595	3.52987e-07	low temperature essential 1 [Alternaria alternata]	45130.XP_007697798.1	Guanine nucleotide exchange factor for Ras-like GTPases; N-terminal motif	LTE1	RasGEF,RasGEF_N
>AALT_g7928	-1.7996	3.90489e-18	hypothetical protein CC77DRAFT_1019641 [Alternaria alternata]	5017.XP_007718413.1	cell wall protein	-	-
>AALT_g3734	-1.79715	1.0092e-06	hypothetical protein CC77DRAFT_317326 [Alternaria alternata]	53485.EFQ96216	Protein of unknown function (DUF3455)	-	DUF3455
>AALT_g10262	-1.793	0.0243005	heterokaryon incompatibility [Alternaria alternata]	31870.EFQ30542	Ankyrin repeat and sam domain containing protein 6	-	HET
>AALT_g9752	-1.78127	1.68438e-10	polyamine oxidase [Alternaria alternata]	93612.XP_008025244.1	amine oxidase	-	Amino_oxidase
>AALT_g8859	-1.77862	1.51887e-09	hypothetical protein CC77DRAFT_104978 [Alternaria alternata]	93612.XP_008025443.1	ABC transporter	-	ABC_tran
>AALT_g703	-1.77454	1.07972e-08	carboxypeptidase S1 [Alternaria sp. MG1]	45151.EDU44933	Belongs to the peptidase S10 family	-	Peptidase_S10
>AALT_g7446	-1.77209	3.22827e-19	Allergen Alt a 6 [Alternaria alternata]	101162.XP_007691272.1	Enolase, N-terminal domain	ENO1	Enolase_C,Enolase_N
>AALT_g2354	-1.76804	4.11181e-27	hypothetical protein AA0116_g546 [Alternaria tenuissima]	45130.XP_007704220.1	Bacterial extracellular solute-binding protein	-	SBP_bac_1,SBP_bac_11,SBP_bac_6
>AALT_g6295	-1.76763	7.8843e-06	hypothetical protein CC77DRAFT_1057964 [Alternaria alternata]	53485.EFQ96449	-	-	-
>AALT_g3019	-1.76352	1.3344e-21	putative serine carboxypeptidase [Alternaria arborescens]	5016.M2TG49	Belongs to the peptidase S10 family	-	Peptidase_S10
>AALT_g2400	-1.76236	7.07265e-12	endo-beta-1,6-galactanase [Alternaria alternata]	45151.EDU43974	glycoside hydrolase family 30 protein	-	Glyco_hydr_30_2
>AALT_g7339	-1.76188	1.53635e-10	zinc ion binding protein [Alternaria alternata]	45151.EDU40200	Ion transport protein	CCH1	Ion_trans
>AALT_g1974	-1.75106	4.06091e-06	voltage-gated potassium channel subunit beta-1 channel subunit beta-1 [Alternaria alternata]	45151.EDU49324	Aldo/keto reductase family	-	Aldo_ket_red
>AALT_g3975	-1.7488	9.03807e-07	hypothetical protein AALT_g3975 [Alternaria alternata]
>AALT_g5176	-1.74754	0.00306389	Kinase-like protein [Alternaria alternata]	13684.SNOT_12168	-	-	-
>AALT_g4569	-1.7409	1.03e-14	protein O-mannosyl-transferase 2 [Alternaria alternata]	93612.XP_008026353.1	Glycosyltransferase family 39 protein	PMT2	MIR,PMT,PMT_4TMC
>AALT_g403	-1.7348	0.00149717	putative pheromone-regulated membrane protein [Alternaria alternata]	93612.XP_008024218.1	Fungal potassium channel	KCH1	KCH
>AALT_g1526	-1.72606	2.21543e-19	membrane-associated proteins in eicosanoid and glutathione metabolism [Alternaria alternata]	53485.EFQ88850	MAPEG family	-	MAPEG
>AALT_g10597	-1.72182	3.48311e-12	fe-containing alcohol protein [Alternaria alternata]	45151.EDU45373	-	-	-
>AALT_g1067	-1.71865	2.95403e-06	hypothetical protein AALT_g1067 [Alternaria alternata]	45130.XP_007698905.1	-	-	-
>AALT_g8507	-1.71646	8.27195e-11	UPF0047-domain-containing protein [Alternaria alternata]	5017.XP_007716164.1	Uncharacterised protein family UPF0047	-	UPF0047
>AALT_g787	-1.70933	9.08692e-05	bys1-like protein [Alternaria alternata]	5017.XP_007708142.1	-	-	-
>AALT_g11389	-1.70917	2.28385e-12	bli-3 protein [Alternaria alternata]	93612.XP_008027630.1	Pyridoxamine 5'-phosphate oxidase like	-	Pyrid_ox_like
>AALT_g423	-1.70656	5.07464e-11	RNA binding effector protein [Alternaria alternata]	53485.EFQ90357	K homology RNA-binding domain	SCP160	KH_1
>AALT_g7929	-1.69448	3.8992e-07	hypothetical protein AALT_g7929 [Alternaria alternata]	53485.EFQ86288	-	-	-
>AALT_g2106	-1.69378	7.92301e-09	Alpha,alpha-trehalose-phosphate synthase [UDP-forming]	53485.EFQ90605	UDP-glucose-glucosephosphate glucosyltransferase	TPS1	Glyco_transf_20
>AALT_g717	-1.69271	4.13906e-18	SelR-domain-containing protein [Alternaria alternata]	101162.XP_007686942.1	SelR domain	-	SelR
>AALT_g4104	-1.69191	5.55565e-09	Sugar transporter, conserved site [Alternaria alternata]	93612.XP_008021764.1	-	-	-
>AALT_g4326	-1.69157	9.50984e-19	glycosyltransferase family 2 protein [Alternaria alternata]	53485.EFQ92060	Belongs to the TRAFAC class myosin-kinesin ATPase superfamily. Myosin family	-	Chitin_synth_2,Cyt-b5,DEK_C,Myosin_head
>AALT_g4075	-1.68869	4.48509e-12	cell death in tomato 1 [Alternaria alternata]	13684.SNOT_15679	-	-	-
>AALT_g8309	-1.68492	4.68522e-09	hypothetical protein CC77DRAFT_1040935 [Alternaria alternata]	5016.M2SZA1	Amidohydrolase	-	Acetyltransf_10,Amidohydro_2
>AALT_g2826	-1.68308	1.27081e-14	integral membrane protein [Alternaria alternata]	45151.EDU47194	SUR7/PalI family	-	SUR7
>AALT_g5776	-1.67915	0.000206584	urea active transporter [Alternaria alternata]	45151.EDU47488	Belongs to the sodium solute symporter (SSF) (TC 2.A.21) family	DUR3	SSF
>AALT_g277	-1.67753	4.43773e-05	hypothetical protein AALT_g277 [Alternaria alternata]	45151.EDU49668	-	-	-
>AALT_g8650	-1.67729	3.44351e-10	Allantoicase [Alternaria alternata]	13684.SNOT_03186	Allantoicase repeat	DAL2	Allantoicase,Ureidogly_lyase
>AALT_g1635	-1.67695	6.99225e-09	1-phosphatidylinositol-3-phosphate 5-kinase [Alternaria alternata]	93612.XP_008030811.1	Protein present in Fab1, YOTB, Vac1, and EEA1	MDM12	Cpn60_TCP1,FYVE,PIP5K
>AALT_g3015	-1.67442	2.27629e-10	hypothetical protein AALT_g3015 [Alternaria alternata]	45151.EDU39733	-	-	-
>AALT_g6640	-1.66904	1.88089e-13	hypothetical protein AALT_g6640 [Alternaria alternata]	140110.NechaP51141	-	-	-
>AALT_g5467	-1.66836	8.22119e-13	px-like protein [Alternaria alternata]	53485.EFQ93218	PX-associated	-	DUF3818,PX,PXB
>AALT_g7876	-1.66683	2.99736e-16	cytochrome c oxidase copper chaperone Cox17 [Alternaria alternata]	13684.SNOT_15245	Cytochrome C oxidase copper chaperone (COX17)	COX17	COX17
>AALT_g6780	-1.66539	0.0151038	hypothetical protein AALT_g6780 [Alternaria alternata]	45151.EDU40547	Haem-degrading	-	Haem_degrading
>AALT_g5328	-1.66489	4.48641e-15	putative glucose transporter rco-3 [Alternaria arborescens]	45130.XP_007701233.1	Belongs to the major facilitator superfamily. Sugar transporter (TC 2.A.1.1) family	SNF3	Sugar_tr
>AALT_g6908	-1.66036	0.00467678	meiosis protein mei2 [Alternaria alternata]	5016.M2UW36	RNA recognition motif 2	-	RRM_1,RRM_2
>AALT_g7008	-1.66015	0.000280047	hypothetical protein AALT_g7008 [Alternaria alternata]	45151.EDU40081	-	-	-
>AALT_g8011	-1.6552	6.70019e-06	glutathione s-transferase like protein [Alternaria alternata]	53485.EFQ86300	Class II Aldolase and Adducin N-terminal domain	-	Aldolase_II
>AALT_g8951	-1.65259	7.19228e-08	l-asparaginase protein [Alternaria alternata]	45130.XP_007694312.1	Belongs to the asparaginase 1 family	-	Asparaginase
>AALT_g1505	-1.65199	7.57716e-09	hypothetical protein CC77DRAFT_1015389 [Alternaria alternata]	45151.EDU43816	Glycosyltransferase family 2 protein	ALG5	Glycos_transf_2
>AALT_g3925	-1.65066	3.51998e-13	hypothetical protein AALT_g3925 [Alternaria alternata]	45151.EDU48555	-	-	-
>AALT_g700	-1.65062	0.000911575	hypothetical protein CC77DRAFT_1061356 [Alternaria alternata]	13684.SNOT_05979	-	-	Inhibitor_I66
>AALT_g5768	-1.64891	2.35747e-13	polyketide synthase PksE [Alternaria alternata]	45151.EDU47509	Uracil DNA glycosylase superfamily	thp1	UDG
>AALT_g2432	-1.64713	0.0109509	hypothetical protein AALT_g2432 [Alternaria alternata]	101162.XP_007686465.1	Spindle pole body associated protein SnaD	-	-
>AALT_g12035	-1.64561	3.38346e-09	stomatin family protein [Alternaria alternata]
>AALT_g1030	-1.64031	0.000394885	alpha/beta-hydrolase [Alternaria alternata]	13684.SNOT_13782	alpha/beta hydrolase fold	-	Abhydrolase_1
>AALT_g11452	-1.63838	0.0143484	glycoside hydrolase [Alternaria alternata]	5017.XP_007717561.1	hydrolase family 10 protein	-	Glyco_hydro_10
>AALT_g2891	-1.63574	1.5551e-10	general substrate transporter [Alternaria alternata]	5017.XP_007713544.1	Belongs to the major facilitator superfamily. Sugar transporter (TC 2.A.1.1) family	-	Sugar_tr
>AALT_g3658	-1.63532	7.41448e-08	phospholipid-translocating P-type ATPase [Alternaria alternata]	53485.EFQ96497	Belongs to the cation transport ATPase (P-type) (TC 3.A.3) family. Type IV subfamily	DNF1	Cation_ATPase,E1-E2_ATPase,Hydrolase,PhoLip_ATPase_C,PhoLip_ATPase_N
>AALT_g6784	-1.63369	6.47952e-11	DUF1671-like protein [Alternaria alternata]	53485.EFQ85882	Peptidase family C78	-	Peptidase_C78
>AALT_g11345	-1.62146	8.60703e-12	hypothetical protein CC77DRAFT_1042367 [Alternaria alternata]	53485.EFQ95125	EF hand	-	EF-hand_1,EF-hand_5,Pyr_redox_2
>AALT_g4327	-1.62012	4.8465e-14	chitin synthase 6 [Alternaria alternata]	45151.EDU47912	Glycosyltransferase family 2 protein	-	Chitin_synth_2,Cyt-b5,DEK_C,Myosin_head
>AALT_g8260	-1.61448	2.35192e-08	e3 ubiquitin-protein ligase nedd4 [Alternaria alternata]	53485.EFQ91900	Glycerophosphoryl diester phosphodiesterase family	PHO81	Ank_2,Ank_4,GDPD,SPX
>AALT_g6505	-1.61434	8.57178e-12	hypothetical protein CC77DRAFT_1012462 [Alternaria alternata]	45151.EDU51356	-	-	-
>AALT_g6553	-1.61416	1.23729e-14	pantothenate kinase 4 [Alternaria alternata]	93612.XP_008029618.1	Fumble	-	Fumble
>AALT_g5177	-1.61052	2.34603e-11	seven-hairpin glycosidase [Alternaria alternata]	5022.CBX98369	Belongs to the glycosyl hydrolase 47 family	-	Glyco_hydro_47
>AALT_g401	-1.60748	1.44431e-08	NADH:flavin oxidoreductase NADH oxidase [Alternaria alternata]	45151.EDU49520	NADH:flavin oxidoreductase / NADH oxidase family	OYE32	Oxidored_FMN
>AALT_g4605	-1.60659	1.58321e-05	PEBP-like protein [Alternaria alternata]	5022.CBX96281	Phosphatidylethanolamine-binding protein	-	PBP
>AALT_g11336	-1.60643	7.12978e-06	hypothetical protein AALT_g11336 [Alternaria alternata]	101162.XP_007690516.1	-	-	-
>AALT_g8459	-1.60409	2.2918e-05	hypothetical protein AALT_g8459 [Alternaria alternata]	93612.XP_008024744.1	-	-	-
>AALT_g10815	-1.60349	1.27753e-09	glycogen debranching enzyme [Alternaria alternata]	45151.EDU45435	Glycoside hydrolase family 13	GDB1	GDE_C,hDGE_amylase,hGDE_N,hGDE_central
>AALT_g7566	-1.60267	0.0182903	N-acetylglucosaminyltransferas-like protein [Alternaria alternata]	93612.XP_008031531.1	Glycosyltransferase family 2 protein	-	Glyco_trans_2_3
>AALT_g3778	-1.60162	1.19309e-05	hypothetical protein CUC08_Gglean005332 [Alternaria sp. MG1]	5016.M2UF81	-	-	-
>AALT_g7567	-1.59749	0.00223371	glycoside hydrolase [Alternaria alternata]	93612.XP_008031530.1	Glycosyl hydrolases family 16	-	Acyl_transf_3,Glyco_hydro_16
>AALT_g7166	-1.59408	0.000121211	hypothetical protein AALT_g7166 [Alternaria alternata]	45130.XP_007702540.1	-	-	-
>AALT_g1255	-1.59386	3.53661e-07	hypothetical protein AALT_g1255 [Alternaria alternata]	53485.EFQ89218	-	-	Methyltransf_11
>AALT_g1223	-1.59029	5.52766e-06	transcription factor Pf2 [Alternaria alternata]	101162.XP_007692222.1	Fungal specific transcription factor domain	-	Fungal_trans,Zn_clus
>AALT_g7756	-1.59011	1.0653e-16	nuclear transcription factor Y subunit B-10 [Alternaria alternata]	101162.XP_007689018.1	Core histone H2A/H2B/H3/H4	HAP3	CBFD_NFYB_HMF
>AALT_g8617	-1.58262	3.24703e-06	putative histidine kinase HHK2p [Alternaria alternata]	53485.EFQ96385	PAS fold	-	HATPase_c,HisKA,PAS_3,PAS_4,PAS_8,PAS_9,Response_reg
>AALT_g4040	-1.58151	3.27768e-12	P-loop containing nucleoside triphosphate hydrolase protein [Alternaria alternata]	5016.M2V8H7	Signal recognition particle, alpha subunit, N-terminal	SRP101	SRP-alpha_N,SRP54,SRP54_N,SRX
>AALT_g11175	-1.5778	1.84769e-06	hypothetical protein AALT_g11175 [Alternaria alternata]	5022.CBY02422	-	-	-
>AALT_g4487	-1.57747	1.16819e-08	integral membrane protein [Alternaria alternata]	93612.XP_008023908.1	Membrane-associating domain	-	MARVEL
>AALT_g1809	-1.57099	1.83721e-15	glycoside hydrolase [Alternaria alternata]	5017.XP_007712538.1	Belongs to the glycosyl hydrolase 18 family	CHT4	Glyco_hydro_18
>AALT_g10691	-1.56787	8.89141e-19	hypothetical protein AALT_g10691 [Alternaria alternata]	53485.EFQ87849	AhpC/TSA antioxidant enzyme	-	AhpC-TSA_2
>AALT_g5502	-1.56758	3.50642e-07	hypothetical protein AALT_g5502 [Alternaria alternata]
>AALT_g6824	-1.56684	1.52718e-15	GTP cyclohydrolase-like protein II [Alternaria alternata]	45151.EDU40436	GTP cyclohydrolase N terminal	-	GTP_CH_N,GTP_cyclohydro2
>AALT_g10651	-1.56528	1.10873e-11	alpha/beta-hydrolase [Alternaria alternata]	5465.ENH84801	Belongs to the peptidase S10 family	-	Peptidase_S10
>AALT_g367	-1.56487	2.00041e-08	LAMTOR1 MEH1 [Pyrenophora seminiperda CCB06]	45151.EDU49492	-	-	-
>AALT_g2540	-1.5638	0.000228362	histone acetyltransferase subunit (Yaf9) [Alternaria alternata]	5017.XP_007715971.1	-	-	-
>AALT_g2622	-1.56321	0.0233708	hypothetical protein AALT_g2622 [Alternaria alternata]
>AALT_g6032	-1.56304	2.60082e-11	glyoxalase family protein [Alternaria alternata]	53485.EFQ90048	lactoylglutathione lyase activity	-	-
>AALT_g5155	-1.56299	2.51053e-11	Phosphatidylinositol 4-phosphate 5-kinase [Alternaria tenuissima]	45130.XP_007696361.1	Phosphatidylinositol-4-phosphate 5-Kinase	MSS4	PIP5K
>AALT_g7276	-1.55821	7.00057e-08	short-chain specific acyl-CoA dehydrogenase mitochondrial precursor [Alternaria alternata]	45130.XP_007702578.1	Acyl-CoA dehydrogenase, C-terminal domain	-	Acyl-CoA_dh_1,Acyl-CoA_dh_M,Acyl-CoA_dh_N
>AALT_g2532	-1.55736	3.71427e-13	acyl-CoA N-acyltransferase [Alternaria alternata]	45151.EDU44525	Acetyltransferase (GNAT) domain	-	Acetyltransf_3
>AALT_g2523	-1.5557	2.55123e-08	Allantoinase [Alternaria tenuissima]	13684.SNOT_09648	Amidohydrolase family	DAL1	Amidohydro_1
>AALT_g1504	-1.55547	2.59169e-06	galactose oxidase [Alternaria alternata]	53485.EFQ91105	Galactose oxidase, central domain	-	Kelch_1,Kelch_3,Kelch_4
>AALT_g5001	-1.55531	0.000444663	Pheromone-regulated membrane protein 10 [Alternaria tenuissima]	53485.EFQ90378	Putative threonine/serine exporter	-	ThrE,ThrE_2
>AALT_g11272	-1.55516	7.14712e-13	glycoside hydrolase [Alternaria alternata]	53485.EFQ91610	Belongs to the glycosyl hydrolase 17 family	-	But2,Glyco_hydro_17
>AALT_g7389	-1.54848	9.99152e-09	sodium/calcium exchanger protein-like protein [Alternaria alternata]	53485.EFQ90775	Belongs to the Ca(2 ) cation antiporter (CaCA) (TC 2.A.19) family	-	Na_Ca_ex
>AALT_g11982	-1.54675	3.89485e-10	hypothetical protein AALT_g11982 [Alternaria alternata]	45130.XP_007699029.1	BTB/POZ domain	-	BTB
>AALT_g10690	-1.54527	5.95689e-18	uncharacterized protein AALT_g10690 [Alternaria alternata]	710243.XP_007594469.1	-	-	-
>AALT_g317	-1.54493	1.69121e-06	hypothetical protein AALT_g317 [Alternaria alternata]
>AALT_g8846	-1.54448	2.90149e-11	hypothetical protein CC77DRAFT_1009094 [Alternaria alternata]	45151.EDU41957	-	-	-
>AALT_g2490	-1.5436	3.52582e-12	hypothetical protein AALT_g2490 [Alternaria alternata]	101162.XP_007685296.1	-	-	-
>AALT_g7912	-1.54358	3.17206e-09	cell cycle checkpoint protein RAD17 [Alternaria alternata]	45151.EDU50781	Rad17 cell cycle checkpoint protein	rad17	Rad17
>AALT_g4409	-1.54248	4.90861e-07	Sucraseferredoxin-like protein [Alternaria alternata]	5016.M2U0B1	Belongs to the class-I aminoacyl-tRNA synthetase family	-	Anticodon_1,Suc_Fer-like,tRNA-synt_1,tRNA-synt_1_2
>AALT_g5045	-1.5405	0.00188037	sec63-like protein [Alternaria alternata]	93612.XP_008029530.1	-	-	-
>AALT_g757	-1.53906	2.65733e-07	5 -methylthioadenosine s-adenosylhomocysteine [Alternaria alternata]	53485.EFQ93336	-	-	-
>AALT_g10893	-1.53553	5.74216e-09	MFS general substrate transporter [Alternaria alternata]	5017.XP_007715698.1	Major Facilitator Superfamily	-	MFS_1
>AALT_g7229	-1.5348	8.35283e-06	hypothetical protein CC77DRAFT_960209 [Alternaria alternata]	53485.EFQ87353	Leucine-rich repeats, outliers	NUD1	LRR_4,LRR_6,LRR_8
>AALT_g10495	-1.53449	8.46238e-09	transcription factor tfiid complex subunit taf111 [Alternaria alternata]	45151.EDU39627	Alpha/beta hydrolase family	-	Abhydrolase_1,Abhydrolase_6
>AALT_g177	-1.53228	5.5539e-09	hypothetical protein CC77DRAFT_202494 [Alternaria alternata]	93612.XP_008027034.1	GAL4-like Zn(II)2Cys6 (or C6 zinc) binuclear cluster DNA-binding domain	-	Fungal_trans_2,Zn_clus
>AALT_g1325	-1.52946	2.88957e-08	Metallo-dependent phosphatase [Alternaria alternata]	5017.XP_007715011.1	Calcineurin-like phosphoesterase	-	Metallophos
>AALT_g8060	-1.52936	1.00719e-12	hypothetical protein CUC08_Gglean003976 [Alternaria sp. MG1]	45151.EDU46953	YCII-related domain	-	YCII
>AALT_g6844	-1.52584	5.15037e-08	HET-like protein [Alternaria alternata]
>AALT_g10598	-1.52509	8.11261e-05	hypothetical protein CC77DRAFT_934132 [Alternaria alternata]	53485.EFQ85428	GAL4-like Zn(II)2Cys6 (or C6 zinc) binuclear cluster DNA-binding domain	-	Zn_clus
>AALT_g2581	-1.52157	4.76335e-13	NAD(P)-binding protein [Alternaria alternata]	53485.EFQ92399	KR domain	-	adh_short
>AALT_g1672	-1.51949	0.000136629	integral component of membrane [Alternaria alternata]	5016.M2UP14	Pleckstrin homology domain.	-	MMM1,PH_11
>AALT_g3174	-1.5181	0.0020805	concanavalin A-like lectin/glucanase [Alternaria alternata]	5017.XP_007710204.1	Glycoside hydrolase family 16 protein	-	Glyco_hydro_16
>AALT_g4698	-1.51791	2.72101e-11	putative glyoxalase family protein [Alternaria alternata]	101162.XP_007685284.1	-	-	Glyoxalase
>AALT_g5384	-1.51753	1.46291e-07	small secreted protein [Alternaria alternata]	53485.EFQ89609	-	-	-
>AALT_g1674	-1.51615	2.39751e-05	ANTH-like protein [Alternaria alternata]	45151.EDU50049	ANTH domain	-	ANTH
>AALT_g3758	-1.51296	1.28699e-17	GTP-binding protein [Alternaria alternata]	53485.EFQ89474	Belongs to the small GTPase superfamily. SAR1 family	SAR1	Arf
>AALT_g5311	-1.51201	5.15291e-06	hypothetical protein CC77DRAFT_675843 [Alternaria alternata]	53485.EFQ92120	Extension to Ser/Thr-type protein kinases	RIM15	Pkinase,Response_reg
>AALT_g4018	-1.51198	1.01224e-05	hypothetical protein AALT_g4018 [Alternaria alternata]	53485.EFQ90277	-	-	-
>AALT_g775	-1.50756	5.26651e-13	cys met metabolism pyridoxal phosphate-dependent enzyme [Alternaria alternata]	5017.XP_007708173.1	Survival protein SurE	-	SurE
>AALT_g6531	-1.50699	8.77304e-08	DUF1765-like protein [Alternaria alternata]	101162.XP_007684255.1	Protein of unknown function (DUF1765)	-	DUF1765
>AALT_g7933	-1.50695	0.000517213	DUF605-like protein [Alternaria alternata]	53485.EFQ93506	Vta1 like	-	Vta1
>AALT_g4207	-1.50496	2.24289e-10	hypothetical protein CC77DRAFT_157132 [Alternaria alternata]	5017.XP_007713221.1	SANT SWI3, ADA2, N-CoR and TFIIIB'' DNA-binding domains	-	Myb_DNA-bind_6,Myb_DNA-binding
>AALT_g5272	-1.50444	0.0110383	Phosphoenolpyruvate/pyruvate-like protein [Alternaria alternata]	61459.XP_007783455.1	Carboxyvinyl-carboxyphosphonate phosphorylmutase	-	PEP_mutase
>AALT_g5455	-1.50419	3.26742e-06	hypothetical protein CC77DRAFT_1024433 [Alternaria alternata]	93612.XP_008026069.1	-	-	-
>AALT_g5324	-1.50191	3.67445e-09	NAD(P)-binding protein [Alternaria alternata]	53485.EFQ88341	KR domain	-	adh_short
>AALT_g1497	-1.49935	0.00100724	GroES-like protein [Alternaria alternata]	45130.XP_007700621.1	Zinc-binding dehydrogenase	-	ADH_N,ADH_zinc_N
>AALT_g2251	-1.49854	2.8683e-08	hypothetical protein CC77DRAFT_743207 [Alternaria alternata]	53485.EFQ94542	-	-	-
>AALT_g1488	-1.49485	3.77234e-17	alpha/beta-hydrolase [Alternaria alternata]	5016.M2UY62	Alpha/beta hydrolase family	-	Abhydrolase_6
>AALT_g11205	-1.49401	0.000192656	hypothetical protein AA0111_g8296 [Alternaria arborescens]	45151.EDU43137	-	-	-
>AALT_g4727	-1.49329	4.90855e-09	kinase-like protein [Alternaria alternata]	53485.EFQ86411	Membrane transport protein	-	Mem_trans
>AALT_g542	-1.4919	4.47264e-08	hypothetical protein AA0111_g1112 [Alternaria arborescens]	45151.EDU44948	Class II Aldolase and Adducin N-terminal domain	-	Aldolase_II
>AALT_g1851	-1.49071	1.24839e-06	alpha/beta-hydrolase [Alternaria alternata]	45130.XP_007700579.1	Alpha/beta hydrolase of unknown function (DUF1100)	-	DUF1100
>AALT_g1973	-1.49036	3.36e-12	ceramide glucosyltransferase [Alternaria alternata]	45151.EDU44062	Glycosyltransferase family 21 protein	HSX11	Glyco_transf_21
>AALT_g9548	-1.48976	4.8874e-07	glycoside hydrolase family 11 protein [Stemphylium lycopersici]	93612.XP_008027736.1	Belongs to the glycosyl hydrolase 11 (cellulase G) family	-	Glyco_hydro_11
>AALT_g6783	-1.48917	1.73948e-13	two component histidine kinase 1 [Alternaria alternata]	45151.EDU40549	His Kinase A (phosphoacceptor) domain	-	HATPase_c,HisKA,PAS_3,PAS_4,PAS_8,Response_reg
>AALT_g2407	-1.48901	1.87983e-08	hypothetical protein CC77DRAFT_1039301 [Alternaria alternata]	5016.M2U0S0	-	-	-
>AALT_g6013	-1.48524	2.9205e-13	snare-dependent exocytosis protein [Alternaria alternata]	45151.EDU45827	Lethal giant larvae(Lgl) like, C-terminal	SRO7	Lgl_C,WD40
>AALT_g796	-1.48446	5.72653e-11	putative glycerol kinase 3 [Alternaria arborescens]	93612.XP_008020290.1	Belongs to the FGGY kinase family	GUT1	FGGY_C,FGGY_N
>AALT_g244	-1.48259	3.05268e-07	alpha/beta-hydrolase [Alternaria alternata]	5016.M2TPR7	Steryl acetyl hydrolase	-	Abhydrolase_3
>AALT_g5480	-1.47865	5.1643e-10	Undecaprenyl diphosphate synthase [Alternaria alternata]	45151.EDU50755	Putative undecaprenyl diphosphate synthase	-	Prenyltransf
>AALT_g6062	-1.4773	1.24579e-08	VHS-like protein [Alternaria alternata]	53485.EFQ90522	Domain present in VPS-27, Hrs and STAM	GGA2	Alpha_adaptinC2,GAT,VHS
>AALT_g6881	-1.47687	5.84253e-13	cyanovirin-N family protein [Alternaria alternata]	45151.EDU40638	CVNH	-	CVNH
>AALT_g4593	-1.4692	1.87523e-07	general substrate transporter [Alternaria alternata]	53485.EFQ90709	Belongs to the major facilitator superfamily. Sugar transporter (TC 2.A.1.1) family	-	Sugar_tr
>AALT_g6041	-1.46909	9.94696e-09	HNH endonuclease [Alternaria alternata]	5016.M2TH68	-	-	HNH
>AALT_g10610	-1.46796	8.05237e-09	DUF396-like protein [Alternaria alternata]	93612.XP_008031437.1	Transmembrane adaptor Erv26	SVP26	Erv26
>AALT_g9564	-1.4671	1.13974e-11	CNVH-like protein [Alternaria alternata]	53485.EFQ96075	CVNH	-	CVNH,LysM,Rick_17kDa_Anti
>AALT_g6528	-1.46454	1.37479e-10	cat eye syndrome critical region protein 5 precursor [Alternaria alternata]	45151.EDU51108	Haloacid dehalogenase-like hydrolase	-	Hydrolase_6,Hydrolase_like
>AALT_g16	-1.46026	2.17401e-05	eps15-like protein [Alternaria alternata]	45130.XP_007703811.1	increased rdna silencing protein 4	IRS4	EF-hand_4
>AALT_g4340	-1.4576	1.81951e-14	hypothetical protein CC77DRAFT_1021337 [Alternaria alternata]	101162.XP_007691665.1	peptidase inhibitor i9	-	Inhibitor_I9
>AALT_g5803	-1.45755	3.52987e-07	hypothetical protein AA0119_g4289 [Alternaria tenuissima]	93612.XP_008022820.1	Rhomboid family	-	Rhomboid
>AALT_g2433	-1.45746	2.76976e-10	ACT domain-like protein [Alternaria alternata]	5016.M2T3M9	ACT domain	-	ACT_7
>AALT_g6175	-1.45632	3.17264e-12	vacuolar calcium ion transporter /H(+) exchanger [Alternaria alternata]	45151.EDU45551	Belongs to the Ca(2 ) cation antiporter (CaCA) (TC 2.A.19) family	-	Na_Ca_ex
>AALT_g3635	-1.45508	4.50291e-07	NAC-like protein [Alternaria alternata]	93612.XP_008021605.1	-	-	-
>AALT_g2252	-1.45308	2.54823e-09	NADP-dependent mannitol dehydrogenase [Alternaria alternata]	45130.XP_007696562.1	KR domain	-	adh_short_C2
>AALT_g1386	-1.45246	9.58687e-05	ankyrin repeat and zinc finger-like protein 1 [Alternaria alternata]	5016.M2U391	zinc finger	-	Ank_5
>AALT_g5526	-1.45131	3.21345e-11	hypothetical protein AA0115_g3212 [Alternaria tenuissima]	45151.EDU50907	-	-	-
>AALT_g6102	-1.45	3.328e-12	Glutamate decarboxylase 4 [Alternaria tenuissima]	53485.EFQ94305	Belongs to the group II decarboxylase family	-	Pyridoxal_deC
>AALT_g6128	-1.44949	0.0233776	amino acid transporter [Alternaria alternata]	1182553.XP_007747058.1	Amino acid permease	-	AA_permease_2,Fungal_trans_2
>AALT_g6067	-1.44924	8.97257e-09	Prenylcysteine oxidase [Alternaria alternata]	5016.M2VB22	Prenylcysteine lyase	-	NAD_binding_8,Prenylcys_lyase
>AALT_g6850	-1.44903	6.6866e-07	hypothetical protein AALT_g6850 [Alternaria alternata]
>AALT_g11333	-1.4487	2.23269e-09	hypothetical protein AALT_g11333 [Alternaria alternata]	5016.M2UE77	Histidine phosphatase superfamily (branch 1)	-	His_Phos_1
>AALT_g6674	-1.44812	4.86155e-12	hypothetical protein CC77DRAFT_1061951 [Alternaria alternata]	93612.XP_008022874.1	Fungal protein of unknown function (DUF2015)	-	DUF2015
>AALT_g5513	-1.44677	4.25677e-06	hypothetical protein CC77DRAFT_945175 [Alternaria alternata]	93612.XP_008025895.1	C2H2-type zinc finger	-	zf-C2H2
>AALT_g7195	-1.44612	7.00057e-08	FAD/NAD(P)-binding-like protein [Alternaria alternata]	45151.EDU40359	Flavin containing amine oxidoreductase	-	Amino_oxidase,NAD_binding_8
>AALT_g2935	-1.44575	7.8304e-09	UDP-Glycosyltransferase/glycogen phosphorylase [Alternaria alternata]	53485.EFQ92740	Glycosyltransferase family 1 protein	-	Glyco_transf_28,UDPGT
>AALT_g5479	-1.44465	1.80483e-09	exocyst complex component Sec10 [Alternaria alternata]	45130.XP_007701270.1	Exocyst complex component Sec10	SEC10	Sec10
>AALT_g1158	-1.44415	4.68522e-09	multidrug resistance protein fnx1 [Alternaria alternata]	53485.EFQ86379	Expressed protein	-	-
>AALT_g5620	-1.44152	1.21112e-11	d-xylulose reductase a [Alternaria alternata]	93612.XP_008020317.1	Alcohol dehydrogenase GroES-like domain	xdhA	ADH_N,ADH_zinc_N,Methyltransf_16
>AALT_g11834	-1.44092	0.0430958	laccase-1 precursor [Alternaria alternata]	101162.XP_007691788.1	Multicopper oxidase	-	Cu-oxidase,Cu-oxidase_2,Cu-oxidase_3
>AALT_g7596	-1.4403	1.00065e-11	phosphoglycerate mutase-like protein [Alternaria alternata]	5017.XP_007717270.1	Phosphoglycerate mutase family	-	His_Phos_1
>AALT_g5703	-1.43637	2.20738e-07	cytoskeleton assembly control protein sla1 [Alternaria alternata]	53485.EFQ91813	SLA1 homology domain 1, SHD1	SLA1	DUF1720,SH3_1,SH3_9,SHD1
>AALT_g5167	-1.43542	1.66846e-12	ribonuclease T2 [Alternaria alternata]	53485.EFQ87971	Belongs to the RNase T2 family	RBT7	Ribonuclease_T2
>AALT_g7458	-1.43472	5.11721e-09	high affinity glucose transporter ght1 [Alternaria alternata]	53485.EFQ87404	Belongs to the major facilitator superfamily. Sugar transporter (TC 2.A.1.1) family	HXT5	Sugar_tr
>AALT_g441	-1.43324	1.09754e-05	peptidase S10, serine carboxypeptidase [Alternaria alternata]	101162.XP_007689412.1	Belongs to the peptidase S10 family	-	Peptidase_S10
>AALT_g8314	-1.42954	0.000693501	PQ-loop-domain-containing protein, partial [Alternaria alternata]	93612.XP_008022349.1	Repeated motif present between transmembrane helices in cystinosin, yeast ERS1p, mannose-P-dolichol utilization defect 1, and other hypothetical proteins.	-	PQ-loop
>AALT_g10539	-1.42778	1.34266e-07	mevalonate kinase [Alternaria alternata]	5022.CBX90431	May contribute to the regulation of the isoprenoid and sterol pathway in living cells	ERG12	GHMP_kinases_C,GHMP_kinases_N,GalKase_gal_bdg
>AALT_g5672	-1.42366	3.17579e-09	integral membrane protein [Alternaria alternata]	5016.M2V1I9	SUR7/PalI family	-	SUR7
>AALT_g4026	-1.42149	2.89846e-07	hypothetical protein AALT_g4026 [Alternaria alternata]	45151.EDU45073	-	-	-
>AALT_g4049	-1.42013	5.84759e-08	tryptophan synthase [Alternaria alternata]	5017.XP_007710031.1	tryptophan synthase	-	Na_sulph_symp,PALP,SPX,Trp_syntA
>AALT_g1539	-1.4165	1.16765e-08	sterol O-acyltransferase 2 [Alternaria alternata]	93612.XP_008029302.1	O-acyltransferase	-	MBOAT
>AALT_g3844	-1.41537	5.63754e-11	MFS general substrate transporter [Alternaria alternata]	45151.EDU48602	Sugar (and other) transporter	-	MFS_1,Sugar_tr
>AALT_g3838	-1.41392	1.13984e-11	hypothetical protein CC77DRAFT_1027835 [Alternaria alternata]	53485.EFQ85437	The RING-variant domain is a C4HC3 zinc-finger like motif found in a number of cellular and viral proteins. Some of these proteins have been shown both in vivo and in vitro to have ubiquitin E3 ligase activity.	-	RINGv
>AALT_g11641	-1.41268	1.38584e-05	hypothetical protein CC77DRAFT_94305 [Alternaria alternata]	53485.EFQ88164	-	-	-
>AALT_g5003	-1.41142	7.24052e-07	acyl-CoA N-acyltransferase [Alternaria alternata]	45151.EDU45595	GNAT family acetyltransferase	-	Acetyltransf_1,Acetyltransf_7,Fungal_trans_2,Zn_clus
>AALT_g6785	-1.4112	0.000504357	uncharacterized protein AALT_g6785 [Alternaria alternata]	101162.XP_007690873.1	3-hydroxyacyl-[acyl-carrier-protein] dehydratase activity	-	MaoC_dehydratas
>AALT_g3430	-1.41061	0.00727799	hypothetical protein CC77DRAFT_976259 [Alternaria alternata]	53485.EFQ91659	integral membrane protein	-	-
>AALT_g5554	-1.40848	4.56908e-11	hypothetical protein AA0111_g3982 [Alternaria arborescens]	53485.EFQ89203	Triacylglycerol lipase	TGL2	DUF676,PGAP1
>AALT_g1760	-1.40804	2.31428e-10	SUR7-domain-containing protein [Alternaria alternata]	53485.EFQ91480	SUR7/PalI family	SUR7	SUR7
>AALT_g4210	-1.40772	2.80999e-06	hypothetical protein AA0111_g11505 [Alternaria arborescens]	93612.XP_008026195.1	Rhodanese Homology Domain	-	Rhodanese
>AALT_g760	-1.40746	3.29852e-06	kinase-like protein [Alternaria alternata]	53485.EFQ93126	Serine/Threonine protein kinases, catalytic domain	PKH1	PH_3,Pkinase
>AALT_g11338	-1.40232	3.09385e-10	catabolic 3-dehydroquinase [Alternaria alternata]	101162.XP_007690489.1	Is involved in the catabolism of quinate. Allows the utilization of quinate as carbon source via the beta-ketoadipate pathway	qutE	DHquinase_II
>AALT_g1093	-1.40036	1.75527e-11	hypothetical protein CC77DRAFT_1004449 [Alternaria alternata]	310453.XP_007589396.1	Alternaria alternata allergen 1	-	AltA1
>AALT_g762	-1.39904	6.26426e-05	cyclin [Alternaria alternata]	45151.EDU41028	Cyclin	PCL1	Cyclin_N
>AALT_g7646	-1.39895	8.73732e-08	hypothetical protein CC77DRAFT_1030745 [Alternaria alternata]	53485.EFQ89537	-	-	-
>AALT_g65	-1.39807	0.0074226	hypothetical protein CC77DRAFT_941675 [Alternaria alternata]	45130.XP_007705353.1	Zinc finger, C2H2 type	-	Fungal_trans,zf-C2H2
>AALT_g10875	-1.39775	1.87523e-07	Lysophospholipid acyltransferase [Alternaria tenuissima]	53485.EFQ87561	Belongs to the membrane-bound acyltransferase family	ale1	MBOAT
>AALT_g5168	-1.39703	2.68214e-12	cell wall protein [Alternaria alternata]	93612.XP_008022782.1	cell wall protein	-	-
>AALT_g7686	-1.39321	2.82442e-10	FAD-binding-like protein [Alternaria alternata]	53485.EFQ93534	Belongs to the oxygen-dependent FAD-linked oxidoreductase family	-	BBE,FAD_binding_4
>AALT_g6474	-1.39271	6.4349e-08	serine threonine protein kinase [Alternaria alternata]	53485.EFQ93743	Altered inheritance of mitochondria protein 6	AIM6	-
>AALT_g2359	-1.39049	1.37084e-10	abc transporter [Alternaria alternata]	45151.EDU42809	-	-	-
>AALT_g1783	-1.39001	4.1324e-11	hypothetical protein AA0111_g6961 [Alternaria arborescens]	101162.XP_007685638.1	Haloacid dehalogenase-like hydrolase	-	Hydrolase_6,Hydrolase_like
>AALT_g2670	-1.3896	2.53891e-08	Chitin synthase G [Alternaria arborescens]	53485.EFQ88914	Glycosyltransferase family 2 protein	CHS3	Chitin_synth_1,Chitin_synth_1N
>AALT_g11209	-1.38904	4.93376e-06	L-lactate dehydrogenase [Alternaria alternata]	45130.XP_007705192.1	Belongs to the LDH MDH superfamily	-	Ldh_1_C,Ldh_1_N,zf-C3HC4_3
>AALT_g5364	-1.38817	0.000839171	1-phosphatidylinositol-4,5-bisphosphate phosphodiesterase 1 [Alternaria alternata]	45151.EDU50816	Nuclear fragile X mental retardation-interacting protein 1 (NUFIP1)	-	NUFIP1,zf-CCCH
>AALT_g1018	-1.38739	4.7828e-08	PAP2-like protein [Alternaria alternata]	101162.XP_007687357.1	Acid phosphatase homologues	-	PAP2
>AALT_g3786	-1.38671	1.96043e-07	hypothetical protein AA0111_g3426 [Alternaria arborescens]	45130.XP_007694059.1	Redoxin	-	Redoxin
>AALT_g300	-1.38665	2.46994e-05	hypothetical protein AALT_g300 [Alternaria alternata]
>AALT_g11470	-1.38483	6.00541e-05	amidase [Alternaria alternata]	1182553.XP_007743065.1	Amidase	-	Amidase
>AALT_g2286	-1.38416	1.17436e-05	glucose/galactose transporter [Alternaria alternata]	45151.EDU44402	Major Facilitator Superfamily	-	MFS_1
>AALT_g3835	-1.38359	2.21459e-05	Meiotically up-regulated 190 protein [Alternaria tenuissima]	53485.EFQ90648	Protein kinase C conserved region 2 (CalB)	-	C2
>AALT_g6045	-1.38288	7.24835e-07	UNC-50 family protein [Alternaria alternata]	45130.XP_007696142.1	UNC-50 family	-	UNC-50
>AALT_g5	-1.38239	5.05606e-08	rhomboid-domain-containing protein [Alternaria alternata]	45151.EDU42987	Rhomboid-like protein	-	Rhomboid
>AALT_g7266	-1.3823	0.000178282	protein kinase-like protein ppk32 [Alternaria alternata]	45151.EDU40281	Protein tyrosine kinase	ppk32	Pkinase
>AALT_g6724	-1.38165	4.76758e-08	hypothetical protein AALT_g6724 [Alternaria alternata]
>AALT_g7358	-1.38129	5.04043e-15	cytochrome P450 [Alternaria alternata]	35725.K2R7V7	Cytochrome P450	-	p450
>AALT_g11564	-1.38115	1.49113e-09	glutathione-dependent formaldehyde-activating [Alternaria alternata]	5022.CBY00410	Glutathione-dependent formaldehyde-activating enzyme	-	GFA
>AALT_g7934	-1.38099	1.21082e-05	protein disulfide-isomerase MPD1 precursor [Alternaria alternata]	53485.EFQ93505	Thioredoxin	-	Thioredoxin
>AALT_g1343	-1.3808	3.77205e-06	peptidase s41 family protein [Alternaria alternata]	45130.XP_007699930.1	Peptidase family S41	-	Peptidase_S41
>AALT_g4188	-1.38033	0.00163786	protein transport protein BOS1 [Alternaria alternata]	101162.XP_007688832.1	SNARE required for protein transport between the ER and the Golgi complex	BOS1	V-SNARE_C
>AALT_g3457	-1.38018	7.53156e-07	PRTase-like protein [Alternaria alternata]	101162.XP_007688751.1	Uracil phosphoribosyltransferase	-	UPRTase
>AALT_g5858	-1.38016	4.29569e-08	protein-L-isoaspartate O-methyltransferase [Alternaria alternata]	5016.M2THQ7	Protein-L-isoaspartate O-methyltransferase	-	PCMT
>AALT_g2454	-1.38008	0.000708361	ring zinc finger protein [Alternaria alternata]	93612.XP_008029033.1	FANCL C-terminal domain	-	zf-RING_2
>AALT_g7310	-1.37898	0.000294272	meiosis induction protein kinase-like protein [Alternaria alternata]	93612.XP_008030473.1	Serine/Threonine protein kinases, catalytic domain	IME2	Pkinase
>AALT_g5670	-1.37738	1.62775e-07	SRF-TF-like protein [Alternaria alternata]	45151.EDU50999	MADS	RLM1	SRF-TF
>AALT_g9565	-1.37711	1.63328e-05	acetyl-CoA synthetase-like protein [Alternaria alternata]	53485.EFQ96130	DMAP1-binding Domain	-	AMP-binding,DMAP_binding
>AALT_g5705	-1.37689	7.89015e-05	glycosyltransferase family 66 protein [Alternaria alternata]	53485.EFQ95541	-	-	-
>AALT_g10602	-1.37687	5.3074e-10	cysteine proteinase [Alternaria alternata]	45130.XP_007702392.1	Ulp1 protease family, C-terminal catalytic domain	-	Peptidase_C48
>AALT_g5454	-1.37289	0.000116627	key lime pathogenicity protein [Alternaria alternata]	45151.EDU50461	zinc finger	-	-
>AALT_g10073	-1.36919	7.64823e-11	glycosyl transferase [Alternaria alternata]	45130.XP_007701593.1	Phosphorylase is an important allosteric enzyme in carbohydrate metabolism. Enzymes from different sources differ in their regulatory mechanisms and in their natural substrates. However, all known phosphorylases share catalytic and structural properties	GPH1	Phosphorylase
>AALT_g11383	-1.36801	3.63949e-11	hypothetical protein AALT_g11383 [Alternaria alternata]	53485.EFQ89157	-	-	-
>AALT_g1939	-1.36778	0.0363943	LuxS/MPP-like metallohydrolase [Alternaria alternata]	53485.EFQ95348	Middle or third domain of peptidase_M16	STE23	Peptidase_M16,Peptidase_M16_C,Peptidase_M16_M
>AALT_g231	-1.36723	2.16664e-09	Acetyl-CoA synthetase-like protein [Alternaria alternata]	93612.XP_008024345.1	-	-	-
>AALT_g806	-1.3664	0.0317185	hypothetical protein AALT_g806 [Alternaria alternata]	53485.EFQ90006	-	-	-
>AALT_g4356	-1.36599	6.72733e-11	acid protease [Alternaria alternata]	45151.EDU46475	Belongs to the peptidase A1 family	OPSB	Asp
>AALT_g10564	-1.36493	4.86899e-09	pyruvate carboxylase [Alternaria alternata]	45151.EDU41843	Catalyzes a 2-step reaction, involving the ATP-dependent carboxylation of the covalently attached biotin in the first step and the transfer of the carboxyl group to pyruvate in the second	PYC1	Biotin_carb_C,Biotin_carb_N,Biotin_lipoyl,CPSase_L_D2,HMGL-like,PYC_OADA
>AALT_g9504	-1.36264	0.00188256	multicopper oxidase [Alternaria alternata]	93612.XP_008030177.1	Belongs to the multicopper oxidase family	-	Cu-oxidase,Cu-oxidase_2,Cu-oxidase_3
>AALT_g11211	-1.36252	6.96743e-06	tat pathway signal sequence [Alternaria alternata]	45151.EDU43127	Domain of unknown function (DUF3328)	-	DUF3328
>AALT_g10620	-1.36147	6.23218e-11	hypothetical protein CC77DRAFT_934745 [Alternaria alternata]	45151.EDU45379	Frag1/DRAM/Sfk1 family	-	Frag1
>AALT_g9119	-1.36137	0.00658046	zn2 cys6 DNA-binding protein [Alternaria alternata]	45130.XP_007697837.1	A domain family that is part of the cupin metalloenzyme superfamily.	JHD1	Cupin_8,JmjC,PHD
>AALT_g3787	-1.36133	2.98001e-08	DUF1348-like protein [Alternaria alternata]	5017.XP_007706762.1	Protein of unknown function (DUF1348)	-	DUF1348
>AALT_g8016	-1.35863	1.49928e-06	hypothetical protein CC77DRAFT_661231 [Alternaria alternata]	93612.XP_008021960.1	Fungal specific transcription factor domain	-	Fungal_trans,Zn_clus
>AALT_g194	-1.35704	2.79534e-08	cation diffusion facilitator 1 [Alternaria alternata]	45130.XP_007705663.1	Dimerisation domain of Zinc Transporter	-	Cation_efflux,ZT_dimer
>AALT_g3014	-1.35648	2.34559e-06	NAD(P)-binding protein [Alternaria alternata]	13684.SNOT_11666	Belongs to the short-chain dehydrogenases reductases (SDR) family	-	adh_short
>AALT_g1817	-1.35619	5.29602e-12	alpha/beta-hydrolase [Alternaria alternata]	45151.EDU50080	Serine aminopeptidase, S33	-	Hydrolase_4
>AALT_g1247	-1.35543	0.00145014	sequence-specific DNA binding protein [Alternaria alternata]	45151.EDU49972	-	-	bZIP_2
>AALT_g8517	-1.35473	9.52799e-07	putative quinone oxidoreductase [Alternaria alternata]	13684.SNOT_02874	Zinc-binding dehydrogenase	-	ADH_N,ADH_zinc_N,ADH_zinc_N_2
>AALT_g3747	-1.35399	5.24145e-05	actin patch protein [Alternaria alternata]	53485.EFQ96207	Uncharacterized conserved protein (DUF2183)	-	DUF2183,adh_short
>AALT_g2851	-1.35233	1.94998e-05	uncharacterized protein AALT_g2851 [Alternaria alternata]	93612.XP_008026536.1	-	-	-
>AALT_g2549	-1.34939	9.47561e-11	copper/zinc binding superoxide dismutase [Alternaria alternata]	93612.XP_008029091.1	Destroys radicals which are normally produced within the cells and which are toxic to biological systems	SOD1	Sod_Cu
>AALT_g2825	-1.34383	2.84814e-05	polysaccharide deacetylase [Alternaria alternata]	45151.EDU46990	Polysaccharide deacetylase	-	Polysacc_deac_1,adh_short_C2
>AALT_g3368	-1.34221	4.48824e-08	hypothetical protein AALT_g3368 [Alternaria alternata]
>AALT_g545	-1.34142	3.72942e-08	Oxysterol [Alternaria arborescens]	53485.EFQ95317	Pleckstrin homology domain	OSH3	Oxysterol_BP,PH_8
>AALT_g2515	-1.34069	1.27785e-06	lactonase [Alternaria alternata]	93612.XP_008029245.1	Strictosidine synthase	-	SGL
>AALT_g1722	-1.33996	6.93738e-06	hypothetical protein CC77DRAFT_7542 [Alternaria alternata]	53485.EFQ87936	-	-	-
>AALT_g5127	-1.33848	1.84824e-09	hypothetical protein CC77DRAFT_1058226 [Alternaria alternata]	93612.XP_008028379.1	Acyl CoA binding protein	-	ACBP
>AALT_g6207	-1.33817	0.0425204	MFS multidrug transporter-like protein [Alternaria alternata]	5022.CBX90635	Major Facilitator Superfamily	-	MFS_1
>AALT_g3654	-1.33582	4.68534e-07	choline transport protein [Alternaria alternata]	45151.EDU48275	Amino acid permease	HNM1	AA_permease_2
>AALT_g3155	-1.33524	2.08322e-05	WD40 repeat-like protein [Alternaria alternata]	53485.EFQ92270	WD domain, G-beta repeat	-	WD40
>AALT_g9246	-1.33198	8.56836e-07	xanthine dehydrogenase/oxidase [Alternaria alternata]	45151.EDU48956	Aldehyde oxidase and xanthine dehydrogenase, a/b hammerhead domain	-	Ald_Xan_dh_C,Ald_Xan_dh_C2,CO_deh_flav_C,FAD_binding_5,Fer2,Fer2_2
>AALT_g11290	-1.33074	2.48896e-09	hypothetical protein CC77DRAFT_1026051 [Alternaria alternata]	45130.XP_007704051.1	Small subunit of serine palmitoyltransferase-like	-	SPT_ssu-like
>AALT_g1324	-1.33053	0.00282806	P-loop containing nucleoside triphosphate hydrolase protein [Alternaria alternata]	53485.EFQ96371	GTPase activity	-	Ras
>AALT_g6098	-1.32841	7.12833e-06	NAD(P)-binding protein [Alternaria alternata]	53485.EFQ85586	Belongs to the short-chain dehydrogenases reductases (SDR) family	-	adh_short
>AALT_g9444	-1.32781	0.00210024	TBC-domain-containing protein [Alternaria alternata]	53485.EFQ94586	Domain in Tre-2, BUB2p, and Cdc16p. Probable Rab-GAPs.	-	RabGAP-TBC
>AALT_g440	-1.32467	0.0163458	general substrate transporter [Alternaria alternata]	93612.XP_008024244.1	Belongs to the major facilitator superfamily. Sugar transporter (TC 2.A.1.1) family	-	Sugar_tr
>AALT_g4828	-1.32292	6.35802e-06	ubiquitin fusion degradation protein [Alternaria alternata]	45151.EDU51337	Ubiquitin fusion degradation protein UFD1	-	AZUL,UFD1
>AALT_g10039	-1.3217	0.00122696	fermentation associated protein [Alternaria alternata]	53485.EFQ91191	fermentation associated protein	CSF1	-
>AALT_g43	-1.3202	0.00558159	PLC-like phosphodiesterase [Alternaria alternata]	45130.XP_007705422.1	Phosphoinositide phospholipase C	-	C2,EF-hand_like,PI-PLC-X,PI-PLC-Y
>AALT_g6940	-1.31986	2.27697e-07	hypothetical protein AALT_g6940 [Alternaria alternata]	45130.XP_007697394.1	Carbohydrate esterase family 1 protein	-	Esterase_phd
>AALT_g1506	-1.31908	5.42954e-08	tetracycline-efflux transporter [Alternaria alternata]	53485.EFQ91102	Major Facilitator Superfamily	-	MFS_1
>AALT_g10824	-1.31779	2.0012e-08	yt521-b-like splicing factor [Alternaria alternata]	53485.EFQ95440	YT521-B-like domain	-	RRM_1,YTH
>AALT_g3415	-1.31658	1.08475e-13	NAD(P)-binding protein [Alternaria alternata]	101162.XP_007686188.1	Transport protein particle (TRAPP) component	trs31	TRAPP
>AALT_g6432	-1.315	1.39828e-05	hypothetical protein CC77DRAFT_1024259 [Alternaria alternata]	45151.EDU51473	Haem-degrading	-	Haem_degrading
>AALT_g7337	-1.31263	0.000165654	c6 transcription factor prf [Alternaria alternata]	53485.EFQ86184	Zinc-binding domain present in Lin-11, Isl-1, Mec-3.	-	LIM
>AALT_g3711	-1.31246	0.00439602	HET-like protein [Alternaria alternata]	393283.XP_007827120.1	Heterokaryon incompatibility protein (HET)	-	HET
>AALT_g3682	-1.31238	5.99729e-10	NADP-dependent alcohol dehydrogenase C [Alternaria alternata]	45151.EDU48581	Alcohol dehydrogenase GroES-like domain	-	ADH_N,ADH_zinc_N
>AALT_g106	-1.3086	2.26634e-07	hypothetical protein AALT_g106 [Alternaria alternata]	53485.EFQ85471	-	-	-
>AALT_g9161	-1.30697	3.18262e-07	hypothetical protein AA0111_g12527 [Alternaria arborescens]	45151.EDU44711	Competence-damaged protein	-	CinA
>AALT_g9543	-1.30692	4.8874e-07	phosphatidylserine decarboxylase proenzyme [Alternaria alternata]	53485.EFQ95715	Protein of unknown function (DUF1348)	-	-
>AALT_g4424	-1.30582	1.66644e-05	MFS general substrate transporter [Alternaria alternata]	53485.EFQ96260	Major Facilitator Superfamily	-	MFS_1,MFS_2
>AALT_g7372	-1.30503	6.75192e-07	seven-hairpin glycosidase [Alternaria alternata]	53485.EFQ90132	Belongs to the glycosyl hydrolase 47 family	-	Glyco_hydro_47
>AALT_g8419	-1.30224	1.25887e-07	calcium/calmodulin-dependent protein kinase type 2 [Alternaria alternata]	45151.EDU43756	Serine/Threonine protein kinases, catalytic domain	srk1	Pkinase
>AALT_g5046	-1.30093	4.42102e-09	synaptobrevin [Alternaria alternata]	45151.EDU51154	Belongs to the synaptobrevin family	YKT6	Longin,Synaptobrevin
>AALT_g754	-1.30071	6.70295e-12	manganese and iron superoxide dismutase [Alternaria alternata]	53485.EFQ93335	Destroys radicals which are normally produced within the cells and which are toxic to biological systems	SOD2	Sod_Fe_C,Sod_Fe_N
>AALT_g1685	-1.29904	2.23297e-07	patatin-like protein [Alternaria alternata]	93612.XP_008030776.1	Patatin-like phospholipase domain-containing protein	-	DUF3336,Patatin
>AALT_g8349	-1.29295	5.01287e-05	hypothetical protein AALT_g8349 [Alternaria alternata]	53485.EFQ94602	-	-	-
>AALT_g1059	-1.29281	0.000405225	class I alpha-mannosidase-like protein [Alternaria alternata]	45130.XP_007700553.1	Belongs to the glycosyl hydrolase 47 family	-	Glyco_hydro_47
>AALT_g7845	-1.29099	3.6106e-10	ChaC-like protein [Alternaria alternata]	5016.M2V218	Catalyzes the cleavage of glutathione into 5-oxo-L- proline and a Cys-Gly dipeptide. Acts specifically on glutathione, but not on other gamma-glutamyl peptides	-	ChaC
>AALT_g3737	-1.29051	1.24923e-07	branchpoint-bridging protein [Alternaria alternata]	53485.EFQ95838	Glycosyltransferase family 2 protein	-	Chitin_synth_1,Chitin_synth_1N
>AALT_g7916	-1.2896	0.00146281	peroxisomal membrane protein pex13 [Alternaria alternata]	5022.CBX95498	Putative TOS1-like glycosyl hydrolase (DUF2401)	TOS1	DUF2401,DUF2403
>AALT_g2157	-1.28958	0.00422164	hypothetical protein AALT_g2157 [Alternaria alternata]	53485.EFQ93378	-	-	-
>AALT_g2603	-1.28812	2.82221e-10	signal transduction histidine kinase [Alternaria alternata]	5022.CBX96365	Fungal specific transcription factor domain	-	Fungal_trans
>AALT_g1408	-1.28656	0.00137506	integral membrane protein [Alternaria alternata]	93612.XP_008029002.1	Putative transmembrane protein 170	-	Tmemb_170
>AALT_g3253	-1.28601	0.0049227	putative membrane protein [Alternaria alternata]	45130.XP_007705187.1	Dual specificity phosphatase, catalytic domain	CPP1	DSPc
>AALT_g1393	-1.2856	0.0002542	hypothetical protein AALT_g1393 [Alternaria alternata]
>AALT_g10496	-1.28543	0.00744008	SET-like protein [Alternaria alternata]	13684.SNOT_05503	SET (Su(var)3-9, Enhancer-of-zeste, Trithorax) domain	-	SET,zf-MYND
>AALT_g7211	-1.28395	3.28193e-10	aldehyde dehydrogenase [Alternaria alternata]	5017.XP_007715309.1	Belongs to the aldehyde dehydrogenase family	ALD5	Aldedh
>AALT_g5105	-1.28383	1.45829e-05	gtr1 g-like protein [Alternaria alternata]	53485.EFQ94812	-	-	-
>AALT_g3395	-1.28317	0.00299621	dihydroxyacetone kinase [Alternaria alternata]	45151.EDU48907	Dak2	-	Dak1,Dak2
>AALT_g1818	-1.28291	6.0585e-11	oxidoreductase nad-binding-like protein 1 [Alternaria alternata]	45151.EDU50081	oxidoreductase activity	-	NAD_binding_1,NAD_binding_6
>AALT_g5815	-1.2829	1.71182e-08	nicotinate-nucleotide diphosphorylase [Alternaria alternata]	93612.XP_008022824.1	Involved in the catabolism of quinolinic acid (QA)	BNA6	QRPTase_C,QRPTase_N
>AALT_g8905	-1.28207	2.49776e-15	Alcohol dehydrogenase 1 [Alternaria gaisen]	53485.EFQ86948	Alcohol dehydrogenase GroES-like domain	ADH1	ADH_N,ADH_zinc_N
>AALT_g6660	-1.28127	1.35281e-05	thioesterase family protein-like protein [Alternaria alternata]	5016.M2UDX4	Thioesterase superfamily	-	4HBT
>AALT_g4228	-1.28095	0.000627313	kinase-like protein [Alternaria alternata]	53485.EFQ93967	Protein tyrosine kinase	-	Pkinase
>AALT_g9033	-1.27928	4.66106e-06	60s ribosomal protein l19 [Alternaria alternata]	53485.EFQ86122	Belongs to the eukaryotic ribosomal protein eL19 family	-	ArAE_2,FUSC_2
>AALT_g1565	-1.27777	1.44666e-07	NAD(P)-binding protein [Alternaria alternata]	5016.M2UCN7	NAD(P)H-binding	-	Epimerase
>AALT_g309	-1.27768	1.62728e-09	PH-like protein [Alternaria alternata]	53485.EFQ87249	Pleckstrin homology domain.	-	-
>AALT_g6884	-1.27687	1.89546e-08	filamentation protein [Alternaria alternata]	45151.EDU40637	Tetratricopeptide repeats	-	TPR_8
>AALT_g9551	-1.27629	2.78435e-10	DUF803-domain-containing protein [Alternaria alternata]	53485.EFQ87381	Magnesium transporter NIPA	-	Mg_trans_NIPA
>AALT_g7125	-1.27613	8.13834e-05	P-loop containing nucleoside triphosphate hydrolase protein [Alternaria alternata]	53485.EFQ91293	Belongs to the ClpA ClpB family	HSP78	AAA,AAA_2,ClpB_D2-small
>AALT_g8755	-1.27563	4.17017e-08	P-loop containing nucleoside triphosphate hydrolase protein [Alternaria alternata]	5017.XP_007715548.1	Hydrolytic ATP binding site of dynein motor region D1	DYN1	AAA_5,AAA_6,AAA_7,AAA_8,AAA_9,DHC_N1,DHC_N2,Dynein_heavy,MT
>AALT_g10921	-1.2751	4.67488e-07	succinyl-CoA:3-ketoacid-coenzyme A transferase subunit A [Alternaria alternata]	53485.EFQ90182	Key enzyme for ketone body catabolism. Transfers the CoA moiety from succinate to acetoacetate. Formation of the enzyme-CoA intermediate proceeds via an unstable anhydride species formed between the carboxylate groups of the enzyme and substrate	-	CoA_trans
>AALT_g10653	-1.27426	5.33111e-07	DUF803-domain-containing protein [Alternaria alternata]	53485.EFQ87904	Magnesium transporter NIPA	-	Mg_trans_NIPA
>AALT_g4295	-1.27369	0.000332577	hypothetical protein CC77DRAFT_1032002 [Alternaria alternata]	53485.EFQ86159	serine-rich protein	-	-
>AALT_g7825	-1.27223	2.79056e-07	hypothetical protein CC77DRAFT_933216 [Alternaria alternata]	53485.EFQ94892	Region of unknown function (DUF2417)	-	Abhydrolase_1,Abhydrolase_6,DUF2417
>AALT_g4076	-1.27158	7.44441e-05	malate synthase [Alternaria alternata]	101162.XP_007690265.1	Belongs to the malate synthase family	-	Malate_synthase
>AALT_g444	-1.27092	2.47437e-09	Uncharacterized UPF0442 protein [Alternaria tenuissima]	53485.EFQ89279	Putative threonine/serine exporter	-	ThrE,ThrE_2
>AALT_g4947	-1.2698	5.55565e-09	Glucose-6-phosphate isomerase [Alternaria tenuissima]	53485.EFQ88542	Belongs to the GPI family	PGI1	PGI
>AALT_g4721	-1.26958	7.35434e-05	aspartic endopeptidase pep1 [Stemphylium lycopersici]	101162.XP_007688013.1	Belongs to the peptidase A1 family	pepA	Asp
>AALT_g4981	-1.26831	2.68398e-05	hypothetical protein AALT_g4981 [Alternaria alternata]	101162.XP_007693926.1	-	-	-
>AALT_g817	-1.26809	1.62364e-09	putative secreted protein [Alternaria tenuissima]	13684.SNOT_06181	Tat pathway signal sequence	-	-
>AALT_g6928	-1.26703	1.24108e-07	hypothetical protein AALT_g6928 [Alternaria alternata]	5016.M2UEG3	MINDY deubiquitinase	-	MINDY_DUB
>AALT_g1198	-1.26391	0.00757879	alpha/beta-hydrolase [Alternaria alternata]	93612.XP_008031046.1	Belongs to the type-B carboxylesterase lipase family	-	COesterase
>AALT_g3779	-1.26257	2.44972e-06	3-oxoacyl-reductase [Alternaria alternata]	45130.XP_007696951.1	Belongs to the short-chain dehydrogenases reductases (SDR) family	-	adh_short,adh_short_C2
>AALT_g80	-1.26221	3.54885e-06	DUF221-like protein [Alternaria alternata]	45151.EDU43096	Calcium-dependent channel, 7TM region, putative phosphate	-	PHM7_cyt,PHM7_ext,RSN1_7TM,RSN1_TM
>AALT_g1872	-1.26217	2.43347e-08	glucocorticoid receptor-like (DNA-binding domain) [Alternaria alternata]	45151.EDU49878	Arb2 domain	-	-
>AALT_g7638	-1.26214	1.75376e-06	hypothetical protein AALT_g7638 [Alternaria alternata]	45151.EDU45521	Protein kinase C conserved region 2 (CalB)	-	C2
>AALT_g8868	-1.26194	8.69554e-07	polyphosphoinositide phosphatase [Alternaria alternata]	53485.EFQ86896	Major Facilitator Superfamily	-	MFS_1
>AALT_g4944	-1.26107	5.51948e-07	l-galactonate dehydratase [Stemphylium lycopersici]	93612.XP_008028356.1	Mandelate racemase / muconate lactonizing enzyme, C-terminal domain	-	MR_MLE_C,MR_MLE_N
>AALT_g2852	-1.26099	1.20302e-10	putative secreted protein [Alternaria gaisen]	5016.M2UW95	-	-	-
>AALT_g10762	-1.26087	5.50422e-07	hypercellular protein [Alternaria alternata]	53485.EFQ94265	ARS binding protein 2	-	Abp2
>AALT_g7766	-1.26082	2.13533e-06	Sec20-like protein [Alternaria alternata]	45151.EDU50899	Sec20	SEC20	Sec20
>AALT_g3066	-1.26048	0.000156774	hypothetical protein CC77DRAFT_694842 [Alternaria alternata]	45130.XP_007699162.1	Exosome component EXOSC1/CSL4	CSL4	ECR1_N,EXOSC1
>AALT_g10376	-1.25933	9.02419e-05	plasma membrane calcium-transporting ATPase 2 [Alternaria alternata]	53485.EFQ91530	This magnesium-dependent enzyme catalyzes the hydrolysis of ATP coupled with the transport of calcium	PMC1	Cation_ATPase,Cation_ATPase_C,Cation_ATPase_N,E1-E2_ATPase,Hydrolase,Hydrolase_3
>AALT_g3060	-1.25931	2.98123e-07	vacuolar membrane protein [Alternaria alternata]	93612.XP_008025636.1	Solute carrier family 35	-	DUF3955,EamA,SLC35F
>AALT_g7582	-1.25911	4.68524e-11	hypothetical protein CC77DRAFT_849081 [Alternaria alternata]	5016.M2TTK2	-	-	-
>AALT_g9384	-1.25902	3.38092e-08	V-snare-domain-containing protein [Alternaria alternata]	45151.EDU39905	Involved in transport from the ER to the Golgi apparatus as well as in intra-Golgi transport. It belongs to a super-family of proteins called t-SNAREs or soluble NSF (N-ethylmaleimide- sensitive factor) attachment protein receptor	GOS1	V-SNARE_C
>AALT_g1306	-1.25655	0.000577027	hypothetical protein AALT_g1306 [Alternaria alternata]	5016.M2UZH1	-	-	-
>AALT_g5383	-1.25496	2.98909e-06	fungal transcription factor [Alternaria alternata]	53485.EFQ93855	Fungal specific transcription factor domain	-	Fungal_trans,Zn_clus
>AALT_g1063	-1.25443	2.04581e-05	HET-like protein [Alternaria alternata]	53485.EFQ90228	Heterokaryon incompatibility protein (HET)	-	HET
>AALT_g7632	-1.25187	0.00331935	hypothetical protein CC77DRAFT_1060802 [Alternaria alternata]	93612.XP_008021802.1	-	-	-
>AALT_g5501	-1.24938	4.85859e-06	MFS general substrate transporter [Alternaria alternata]	93612.XP_008026000.1	Sugar (and other) transporter	-	Sugar_tr
>AALT_g4504	-1.24753	1.29433e-07	phospholipid-translocating P-type ATPase [Alternaria alternata]	93612.XP_008023893.1	Belongs to the cation transport ATPase (P-type) (TC 3.A.3) family. Type IV subfamily	NEO1	Cation_ATPase,E1-E2_ATPase,Hydrolase,PhoLip_ATPase_C,PhoLip_ATPase_N
>AALT_g11097	-1.24751	2.67157e-05	hypothetical protein AALT_g11097 [Alternaria alternata]	53485.EFQ93268	integral membrane protein	-	-
>AALT_g38	-1.24736	4.07336e-05	synaptobrevin [Alternaria alternata]	53485.EFQ86459	Membrane fusion protein Use1	-	Use1
>AALT_g3594	-1.24642	3.17579e-09	hypothetical protein AALT_g3594 [Alternaria alternata]	53485.EFQ85217	-	-	-
>AALT_g10639	-1.24632	0.0106591	cytochrome P450 [Alternaria alternata]	80884.CCF32569	Cytochrome P450 6A1	-	p450
>AALT_g1775	-1.24553	6.63853e-07	RhoGAP-domain-containing protein [Alternaria alternata]	53485.EFQ92886	Fes/CIP4 homology domain	RGD1	FCH,RhoGAP
>AALT_g7970	-1.24391	3.74765e-06	ms ion channel protein 1 [Alternaria alternata]	53485.EFQ86693	Mechanosensitive ion channel	-	MS_channel
>AALT_g4284	-1.24306	8.68648e-08	GTP-binding protein Sey1 [Alternaria alternata]	93612.XP_008023932.1	Cooperates with the reticulon proteins and tubule- shaping DP1 family proteins to generate and maintain the structure of the tubular endoplasmic reticulum network. Has GTPase activity, which is required for its function in ER organization	SEY1	RHD3
>AALT_g8429	-1.2415	6.6817e-10	ATP-dependent protease La [Alternaria alternata]	45151.EDU42252	ATP-dependent serine protease that mediates the selective degradation of misfolded and unassembled polypeptides in the peroxisomal matrix. Necessary for type 2 peroxisome targeting signal (PTS2)-containing protein processing and facilitates peroxisome matrix protein import	-	AAA,LON_substr_bdg,Lon_C
>AALT_g10589	-1.24143	9.52214e-07	Rho-GTPase-activating protein 8 [Alternaria gaisen]	53485.EFQ86567	Domain found in Dishevelled, Egl-10, and Pleckstrin (DEP)	rga8	DEP,FCH,RhoGAP
>AALT_g4870	-1.24125	6.51468e-07	carbonic anhydrase protein [Alternaria alternata]	101162.XP_007690538.1	Mitochondrial 18 KDa protein (MTP18)	-	MTP18
>AALT_g5437	-1.24026	1.41226e-08	fas1-like protein [Alternaria alternata]	53485.EFQ85341	-	-	Fasciclin
>AALT_g1902	-1.24	1.34644e-06	putative uncharacterized RING finger protein P8B7.23-like [Alternaria sp. MG1]	225117.XP_009348148.1	Ring finger protein	-	zf-C3HC4,zf-C3HC4_3
>AALT_g4220	-1.23884	0.023457	Fructosamine/Ketosamine-3-kinase [Alternaria alternata]	1182553.XP_007742866.1	Fructosamine kinase	-	Fructosamin_kin
>AALT_g1372	-1.23784	1.90282e-05	mitotic checkpoint protein prcc protein [Alternaria alternata]	5017.XP_007716574.1	Mitotic checkpoint regulator, MAD2B-interacting	-	PRCC
>AALT_g4979	-1.23712	1.34021e-07	MFS general substrate transporter [Alternaria alternata]	45130.XP_007699089.1	Sugar (and other) transporter	-	MFS_1
>AALT_g10627	-1.23698	4.69163e-07	gamma-glutamyltranspeptidase-like protein [Alternaria alternata]	45151.EDU45387	Gamma-glutamyltranspeptidase	-	G_glu_transpept
>AALT_g1734	-1.23359	2.94722e-09	Sphingolipid long chain base-responsive protein [Alternaria arborescens]	45151.EDU50133	Eisosome component PIL1	LSP1	Pil1
>AALT_g1671	-1.23357	6.81667e-05	Molybdopterin biosynthesis MoaE [Alternaria alternata]	53485.EFQ93884	Catalytic subunit of the molybdopterin synthase complex, a complex that catalyzes the conversion of precursor Z into molybdopterin. Acts by mediating the incorporation of 2 sulfur atoms from thiocarboxylated MOCS2A into precursor Z to generate a dithiolene group	cnxH	MoaE
>AALT_g4344	-1.23327	3.25891e-05	alanyl-tRNA synthetase-like protein [Alternaria alternata]	5022.CBX97027	Threonyl and Alanyl tRNA synthetase second additional domain	-	tRNA_SAD
>AALT_g676	-1.23291	2.1331e-08	hypothetical protein CC77DRAFT_1040576 [Alternaria alternata]	13684.SNOT_06533	-	-	-
>AALT_g9567	-1.23274	0.00385129	fad dependent oxidoreductase [Alternaria alternata]	45151.EDU43290	-	-	-
>AALT_g9132	-1.23173	2.74289e-07	Phospholipid:diacylglycerol acyltransferase [Alternaria alternata]	53485.EFQ85093	Lecithin:cholesterol acyltransferase	LRO1	LCAT
>AALT_g11623	-1.23104	1.78904e-08	ARM repeat-containing protein [Alternaria alternata]	53485.EFQ89883	Vacuolar 14 Fab1-binding region	-	Vac14_Fab1_bd,Vac14_Fig4_bd
>AALT_g8974	-1.22973	4.88679e-06	E3 ubiquitin-protein ligase [Alternaria tenuissima]	5017.XP_007713630.1	Putative zinc finger in N-recognin, a recognition component of the N-end rule pathway	UBR1	ClpS,zf-UBR
>AALT_g10049	-1.22755	6.93179e-07	Carnitine [Alternaria tenuissima]	53485.EFQ88024	Belongs to the carnitine choline acetyltransferase family	CAT2	Carn_acyltransf
>AALT_g8843	-1.22709	5.51948e-07	hypothetical protein AA0113_g8383 [Alternaria arborescens]	53485.EFQ86906	Belongs to the synaptobrevin family	-	Longin,Synaptobrevin
>AALT_g9555	-1.22706	2.52115e-05	glycoside hydrolase [Alternaria alternata]	93612.XP_008027095.1	Glycoside hydrolase family 125 protein	-	Glyco_hydro_125
>AALT_g7752	-1.2255	6.1267e-08	APH-domain-containing protein [Alternaria alternata]	53485.EFQ91211	Ecdysteroid kinase	-	APH
>AALT_g6734	-1.22359	0.00104039	Serine/threonine-protein kinase [Alternaria alternata]	101162.XP_007690606.1	Anticodon binding domain of tRNAs	GCN2	HGTP_anticodon2,Pkinase,RWD,tRNA-synt_His
>AALT_g7318	-1.22287	7.75615e-09	hypothetical protein CC77DRAFT_786348 [Alternaria alternata]	53485.EFQ85722	-	-	-
>AALT_g3683	-1.22266	2.39985e-08	phosphoglycerate mutase-like protein [Alternaria alternata]	5017.XP_007709456.1	Phosphoglycerate mutase family	PMU1	His_Phos_1
>AALT_g6961	-1.22257	0.000215672	GroES-like protein [Alternaria alternata]	83344.XP_007929797.1	Alcohol dehydrogenase GroES-like domain	-	ADH_N,ADH_zinc_N
>AALT_g8357	-1.22174	3.50499e-08	hypothetical protein CC77DRAFT_1020925 [Alternaria alternata]	45151.EDU43638	PRTase ComF-like	-	PRTase_3
>AALT_g4961	-1.21999	2.61414e-06	U-box-like protein [Alternaria alternata]	5016.M2UJE4	Modified RING finger domain	-	TPR_1,TPR_11,U-box
>AALT_g6320	-1.21978	3.88687e-09	fructose-bisphosphate aldolase [Alternaria alternata]	53485.EFQ90988	Fructose-bisphosphate aldolase class-II	FBA1	F_bP_aldolase
>AALT_g5082	-1.21872	2.08158e-07	tyrosine-protein phosphatase non-receptor type 6 [Alternaria alternata]	45151.EDU51135	Protein tyrosine phosphatase, catalytic domain	Ptp2	Rhodanese,Y_phosphatase
>AALT_g10631	-1.21871	9.65732e-06	putative alpha,alpha-trehalose-phosphate synthase [UDP-forming]	53485.EFQ87393	Glycosyltransferase family 20 protein	TPS3	Glyco_transf_20,Trehalose_PPase
>AALT_g4934	-1.218	0.0018754	sister chromatid cohesion protein eso1 [Alternaria alternata]	45151.EDU49345	-	-	-
>AALT_g2812	-1.21745	8.97531e-12	monothiol glutaredoxin-5, mitochondrial precursor [Alternaria alternata]	45151.EDU47003	Belongs to the glutaredoxin family. Monothiol subfamily	GRX5	Glutaredoxin
>AALT_g1602	-1.21703	1.05141e-06	SWI-SNF chromatin-remodeling complex protein [Alternaria alternata]	45151.EDU49922	-	-	-
>AALT_g9991	-1.21616	5.26149e-08	putative phosphatidate cytidylyltransferase [Alternaria tenuissima]	45151.EDU47903	Belongs to the CDS family	CDS1	CTP_transf_1
>AALT_g9013	-1.2161	2.07581e-08	DOPA-like-like protein [Alternaria alternata]	5017.XP_007715587.1	Dopa 4,5-dioxygenase family	-	DOPA_dioxygen
>AALT_g9277	-1.21578	0.0010751	short chain dehydrogenase reductase [Alternaria alternata]	93612.XP_008021441.1	-	-	DUF3632
>AALT_g5245	-1.2154	1.54439e-06	phosphoglycerate mutase-like protein [Alternaria alternata]	5017.XP_007708707.1	RimK-like ATP-grasp domain	VIP1	His_Phos_2,RimK
>AALT_g178	-1.21517	2.51774e-06	Importin subunit beta-2 [Alternaria tenuissima]	101162.XP_007683953.1	HEAT-like repeat	kap104	HEAT,HEAT_EZ,IBN_N
>AALT_g7545	-1.21235	1.25628e-08	FK506-binding protein 1 [Alternaria alternata]	45151.EDU45413	Peptidylprolyl isomerase	-	FKBP_C
>AALT_g8557	-1.2114	7.84904e-08	P-loop containing nucleoside triphosphate hydrolase protein [Alternaria alternata]	45151.EDU41689	Cell division protein 48 (CDC48), domain 2	SEC18	AAA,CDC48_2,CDC48_N
>AALT_g8394	-1.20906	1.51727e-08	diaphanous-related formin [Alternaria alternata]	45151.EDU43354	-	-	-
>AALT_g879	-1.20785	8.80961e-05	YjgF-like protein [Alternaria alternata]	5059.CADAFLAP00005355	L-PSP endoribonuclease family protein	-	Ribonuc_L-PSP
>AALT_g2002	-1.20755	3.29906e-06	hypothetical protein CC77DRAFT_728155 [Alternaria alternata]	45151.EDU44008	-	-	-
>AALT_g11488	-1.20633	2.97687e-09	hypothetical protein AALT_g11488 [Alternaria alternata]	5017.XP_007709445.1	RNA polymerase II transcription elongation factor	-	EAF
>AALT_g7447	-1.20612	0.0026307	sensor protein rcsC [Alternaria alternata]	45151.EDU41790	His Kinase A (phosphoacceptor) domain	-	HATPase_c,Response_reg
>AALT_g1441	-1.2057	1.25317e-07	GroES-like protein [Alternaria alternata]	53485.EFQ85277	Alcohol dehydrogenase GroES-like domain	-	ADH_N,ADH_zinc_N
>AALT_g1214	-1.20505	5.10765e-07	hypothetical protein CC77DRAFT_44038 [Alternaria alternata]	93612.XP_008031040.1	-	-	-
>AALT_g10301	-1.20474	4.33132e-09	tripeptidyl-peptidase 1 precursor [Alternaria alternata]	45130.XP_007698953.1	Pro-kumamolisin, activation domain	-	Peptidase_S8,Pro-kuma_activ
>AALT_g11983	-1.20375	3.64447e-05	hypothetical protein AALT_g11983 [Alternaria alternata]	45130.XP_007699028.1	-	-	-
>AALT_g5707	-1.20244	7.14206e-06	c2h2 finger-like protein [Alternaria alternata]	53485.EFQ95538	zinc finger	-	zf-C2H2
>AALT_g7914	-1.19839	1.41226e-08	UBC-like protein [Alternaria alternata]	5016.M2V2Q0	Belongs to the ubiquitin-conjugating enzyme family	-	UQ_con
>AALT_g539	-1.19733	1.70734e-08	3-ketoacyl-CoA thiolase B [Alternaria alternata]	5016.M2V002	Belongs to the thiolase family	POT1	Thiolase_C,Thiolase_N
>AALT_g3732	-1.19658	1.2164e-07	hypothetical protein CC77DRAFT_1090903 [Alternaria alternata]	93612.XP_008024412.1	Telomere capping, CST complex subunit	-	Ten1
>AALT_g115	-1.19647	0.00661302	hypothetical protein AALT_g115 [Alternaria alternata]
>AALT_g1350	-1.19449	0.000782571	hypothetical protein CC77DRAFT_30871 [Alternaria alternata]	5016.M2UZ33	Nucleoside transporter	-	Nucleoside_tran
>AALT_g1248	-1.19307	6.54839e-09	macro-like protein 1 [Alternaria alternata]
>AALT_g10665	-1.19242	1.64031e-08	hypothetical protein CC77DRAFT_363775 [Alternaria alternata]	53485.EFQ95035	Glycosyltransferase family 20 protein	TPS2	Glyco_transf_20,Trehalose_PPase
>AALT_g4999	-1.19145	8.77995e-06	hypothetical protein AALT_g4999 [Alternaria alternata]	53485.EFQ90381	-	-	-
>AALT_g8709	-1.18991	1.11081e-06	kelch repeat-containing protein [Alternaria alternata]	53485.EFQ88696	Kelch motif	-	Kelch_5
>AALT_g1075	-1.18953	0.0155729	MFS general substrate transporter [Alternaria alternata]	45151.EDU50116	Major Facilitator Superfamily	-	MFS_1
>AALT_g2156	-1.18913	0.00429556	alcohol oxidase [Alternaria alternata]	53485.EFQ90435	Belongs to the GMC oxidoreductase family	-	GMC_oxred_C,GMC_oxred_N
>AALT_g9632	-1.18824	1.72315e-07	hypothetical protein CC77DRAFT_1073449 [Alternaria alternata]	101162.XP_007687987.1	Uncharacterized conserved protein (DUF2183)	-	DUF2183
>AALT_g5071	-1.188	3.21519e-07	Pex24p-domain-containing protein [Alternaria alternata]	101162.XP_007687564.1	Integral peroxisomal membrane peroxin	-	Pex24p
>AALT_g8471	-1.18783	4.23969e-06	hypothetical protein CC77DRAFT_1067096 [Alternaria alternata]	53485.EFQ84866	Dyggve-Melchior-Clausen syndrome protein	-	Hid1
>AALT_g1259	-1.18766	1.03992e-08	Metallo-dependent phosphatase [Alternaria alternata]	53485.EFQ88311	serine threonine-protein phosphatase	pzh1	Metallophos,STPPase_N
>AALT_g8358	-1.18758	4.10181e-09	cytochrome P450 [Alternaria alternata]	93612.XP_008025203.1	Belongs to the cytochrome P450 family	-	p450
>AALT_g8239	-1.18562	1.55576e-07	hypothetical protein CC77DRAFT_219056 [Alternaria alternata]	45151.EDU47161	T-complex protein 11	-	Tcp11
>AALT_g3134	-1.18551	7.57351e-05	cytochrome P450 [Alternaria alternata]	45130.XP_007701797.1	Belongs to the cytochrome P450 family	-	p450
>AALT_g10604	-1.18483	0.000586898	Metallo-hydrolase/oxidoreductase [Alternaria alternata]	53485.EFQ85422	Beta-lactamase superfamily domain	-	Lactamase_B_2
>AALT_g11420	-1.18441	1.32401e-05	regulator of rDNA transcription protein 8 [Alternaria alternata]	53485.EFQ89049	Etoposide-induced protein 2.4 (EI24)	-	EI24
>AALT_g3458	-1.18415	0.00735993	rho-GTPase-activating protein 5 [Alternaria alternata]	93612.XP_008025869.1	CrcB-like protein, Camphor Resistance (CrcB)	-	CRCB
>AALT_g2511	-1.18406	0.000325741	hypothetical protein AALT_g2511 [Alternaria alternata]	53485.EFQ88395	-	-	-
>AALT_g8675	-1.18384	1.87881e-05	sister chromatid separation protein [Alternaria alternata]	53485.EFQ95009	Catalyzes the NADPH-dependent reduction of ketopantoate into pantoic acid	-	ApbA,ApbA_C
>AALT_g4702	-1.18331	1.80959e-05	uncharacterized protein AALT_g4702 [Alternaria alternata]	93612.XP_008023827.1	-	-	CBFD_NFYB_HMF,CENP-W
>AALT_g7889	-1.18258	1.05638e-05	hypothetical protein CC77DRAFT_834221 [Alternaria alternata]	53485.EFQ88616	Protein of unknown function (DUF2985)	-	DUF2985
>AALT_g1921	-1.18104	8.63253e-06	hypothetical protein AALT_g1921 [Alternaria alternata]	63405.XP_002847005.1	Lysin motif	-	LysM
>AALT_g6184	-1.17988	2.13548e-08	SH3-like protein [Alternaria alternata]	93612.XP_008028249.1	Src homology 3 domains	BBC1	SH3_1,SH3_2,SH3_9
>AALT_g4411	-1.17966	0.000101984	hypothetical protein CC77DRAFT_942347 [Alternaria alternata]	93612.XP_008023812.1	-	-	-
>AALT_g3382	-1.17926	0.00711027	HET-like protein [Alternaria alternata]	45151.EDU39700	Heterokaryon incompatibility protein (HET)	-	HET
>AALT_g3296	-1.17805	1.87331e-06	uracil permease [Alternaria alternata]	45151.EDU48859	Permease for cytosine/purines, uracil, thiamine, allantoin	fur4	Transp_cyt_pur
>AALT_g6525	-1.17778	1.06034e-06	RNApii degradation factor def1 [Alternaria alternata]	45151.EDU51111	CUE domain	DEF1	CUE
>AALT_g9909	-1.17673	4.19966e-06	spg20 protein [Alternaria alternata]	45151.EDU47373	Senescence-associated protein	-	Senescence
>AALT_g3299	-1.17652	7.82658e-06	mRNA decapping protein box a [Alternaria alternata]	53485.EFQ85686	Dcp2, box A domain	DCP2	DCP2,NUDIX
>AALT_g6621	-1.17617	1.09083e-06	Oxysterol-binding protein [Alternaria alternata]	45151.EDU51484	Belongs to the OSBP family	kes1	Oxysterol_BP
>AALT_g1863	-1.17541	0.000836227	HET-like protein [Alternaria alternata]	5016.M2TUE9	-	-	DUF1115,RWD
>AALT_g1258	-1.17516	1.11973e-05	Aldehyde dehydrogenase [Alternaria arborescens]	5022.CBX94492	Belongs to the aldehyde dehydrogenase family	ALD2	Aldedh
>AALT_g5366	-1.1751	2.36627e-06	PLC-like phosphodiesterase [Alternaria alternata]	53485.EFQ91028	Phosphoinositide phospholipase C	-	C2,PI-PLC-X,PI-PLC-Y
>AALT_g171	-1.17472	8.24038e-06	hypothetical protein CC77DRAFT_202177 [Alternaria alternata]	45151.EDU43597	Choriogenin Hminor	-	-
>AALT_g6822	-1.17426	4.25691e-09	PRTase-like protein [Alternaria alternata]	45130.XP_007697289.1	Uracil phosphoribosyltransferase	FUR1	UPRTase
>AALT_g5121	-1.17204	0.00183881	Annexin [Alternaria alternata]	93612.XP_008028375.1	SET (Su(var)3-9, Enhancer-of-zeste, Trithorax) domain	SET3	PHD,SET
>AALT_g4209	-1.17053	0.000871175	protein of unknown function DUF4210 [Alternaria alternata]	45130.XP_007701722.1	DUF4210	-	Chromosome_seg,DUF4210
>AALT_g5299	-1.16927	3.20313e-07	phosphatidylserine synthase [Alternaria alternata]	45151.EDU49230	Belongs to the CDP-alcohol phosphatidyltransferase class-I family	CHO1	CDP-OH_P_transf
>AALT_g1983	-1.16886	3.58364e-07	hypothetical protein AA0119_g3454 [Alternaria tenuissima]	45151.EDU44053	Glycosyltransferase family 71 protein	MNN2	Mannosyl_trans3
>AALT_g4362	-1.168	7.57451e-09	alpha/beta-hydrolase [Alternaria alternata]	93612.XP_008026317.1	Belongs to the peptidase S10 family	-	Peptidase_S10
>AALT_g416	-1.16661	6.07978e-06	hypothetical protein CC77DRAFT_1065863 [Alternaria alternata]	13684.SNOT_12495	Belongs to the DHHC palmitoyltransferase family	SWF1	DHHC
>AALT_g4516	-1.16584	3.56557e-05	MFS general substrate transporter [Alternaria alternata]	5017.XP_007709190.1	Major Facilitator Superfamily	-	MFS_1,Nodulin-like
>AALT_g4173	-1.16577	3.87047e-05	class I glutamine amidotransferase-like protein [Alternaria alternata]	45151.EDU47865	DJ-1/PfpI family	-	DJ-1_PfpI
>AALT_g2522	-1.1654	0.00169494	concanavalin A-like lectin/glucanase [Alternaria alternata]	101162.XP_007685466.1	Legume-like lectin family	-	Lectin_leg-like
>AALT_g10258	-1.16369	2.71258e-08	major facilitator superfamily transporter [Alternaria alternata]	45130.XP_007694742.1	Protein of unknown function (DUF3405)	-	DUF3405
>AALT_g3421	-1.16039	0.00932327	CCAAT-binding transcription factor subunit HAPB [Alternaria alternata]
>AALT_g624	-1.15946	3.08588e-06	hypothetical protein AA0111_g1198 [Alternaria arborescens]	53485.EFQ86220	TRAM, LAG1 and CLN8 homology domains.	-	TRAM_LAG1_CLN8
>AALT_g1161	-1.15939	1.92899e-06	f-box protein [Alternaria alternata]	5016.M2U7M9	Protein of unknown function (DUF2838)	-	DUF2838
>AALT_g7991	-1.15821	2.03283e-07	sorting nexin-4 [Alternaria alternata]	5017.XP_007711437.1	PhoX homologous domain, present in p47phox and p40phox.	SNX4	PX,Vps5
>AALT_g2775	-1.15785	1.05913e-05	Bicupin, oxalate decarboxylase/oxidase [Alternaria alternata]	53485.EFQ93085	Mannose-6-phosphate isomerase	-	Cupin_1
>AALT_g3851	-1.1555	0.0020325	hypothetical protein CC77DRAFT_1016208 [Alternaria alternata]
>AALT_g3508	-1.15523	2.41414e-08	putative membrane protein [Alternaria gaisen]	53485.EFQ90311	Extracellular tail, of 10TM putative phosphate transporter	PHM7	PHM7_cyt,PHM7_ext,RSN1_7TM,RSN1_TM
>AALT_g3266	-1.15467	2.94722e-09	hypothetical protein CC77DRAFT_1092702 [Alternaria alternata]	45151.EDU39694	-	-	-
>AALT_g6482	-1.15409	4.44719e-06	Adaptor protein complex AP-2 alpha subunit [Alternaria alternata]	53485.EFQ93733	Adaptins are components of the adaptor complexes which link clathrin to receptors in coated vesicles. Clathrin-associated protein complexes are believed to interact with the cytoplasmic tails of membrane proteins, leading to their selection and concentration	-	Adaptin_N,Alpha_adaptinC2,Alpha_adaptin_C
>AALT_g5949	-1.15336	1.24923e-07	AN1-type zinc finger protein [Alternaria sp. MG1]	53485.EFQ87131	AN1-like Zinc finger	-	ubiquitin,zf-AN1
>AALT_g3809	-1.15323	7.31687e-06	hypothetical protein CC77DRAFT_309212 [Alternaria alternata]	93612.XP_008024709.1	-	-	-
>AALT_g3990	-1.15158	6.1267e-08	hypothetical protein CC77DRAFT_1016087 [Alternaria alternata]	45151.EDU45046	-	-	-
>AALT_g3	-1.15103	2.98094e-08	cyanate hydratase [Alternaria alternata]	45151.EDU42989	Catalyzes the reaction of cyanate with bicarbonate to produce ammonia and carbon dioxide	cyn1	Cyanate_lyase
>AALT_g5641	-1.15085	3.01929e-06	TPR-like protein [Alternaria alternata]	101162.XP_007692907.1	Tetratricopeptide repeat	PEX5	TPR_1,TPR_16,TPR_2,TPR_8
>AALT_g7568	-1.14969	3.01518e-05	diacylglycerol O-acyltransferase 2A [Alternaria alternata]	45151.EDU41812	Diacylglycerol acyltransferase	DGA1	DAGAT
>AALT_g3484	-1.1496	0.00495184	lipase 3 precursor [Alternaria alternata]	13684.SNOT_16576	Belongs to the type-B carboxylesterase lipase family	-	COesterase
>AALT_g3644	-1.14954	1.0307e-07	FAD-binding-like protein [Alternaria alternata]	45130.XP_007694521.1	FAD binding domain	-	FAD_binding_4
>AALT_g126	-1.14839	7.23658e-09	peptidase s28 [Alternaria alternata]	5022.CBX91379	Serine carboxypeptidase S28	-	Peptidase_S28
>AALT_g287	-1.14786	5.53076e-06	potassium transport protein 1 [Alternaria alternata]	45151.EDU49678	Cation transport protein	-	TrkH
>AALT_g1314	-1.14752	0.0082792	hypothetical protein CC77DRAFT_34122 [Alternaria alternata]	5022.CBX97210	Protein of unknown function (DUF1349)	-	DUF1349
>AALT_g314	-1.14591	0.00281753	mitochondrial rho GTPase 1 [Alternaria alternata]	45130.XP_007700306.1	Activator of mitotic machinery Cdc14 phosphatase activation C-term	-	Zds_C
>AALT_g6078	-1.14588	8.06937e-07	hypothetical protein CC77DRAFT_529574 [Alternaria alternata]	45151.EDU49297	-	-	-
>AALT_g2114	-1.14471	6.19501e-05	hypothetical protein AALT_g2114 [Alternaria alternata]	93612.XP_008029056.1	-	-	Glyco_transf_34
>AALT_g5297	-1.14314	1.51866e-07	1,3-beta-glucan synthase component GLS2 [Alternaria alternata]	45151.EDU49232	Glycosyltransferase family 48 protein	FKS1	FKS1_dom1,Glucan_synthase
[truncated: 2,124 more rows]

## Sheet: Table 8
Supplementary_Table 8. Differentially expressed genes in ΔAaset2 during asexual development
[truncated: 4,481 more rows]

[truncated: 10 more sheets: Table 9, Table 10, Table 11, Table 12, Table 13, Table 14, Table 15, Table 16, Table 17, Table 18]
